# Supplementary material for: Poly[[aqua­(μ-4,4′-bipyridine-κ2 N:N′)(μ3-2-nitro-5-sulfonatobenzoato-κ3 O 1:O 1′:O 5)copper(II)] 4,4′-bipyridine hemisolvate]
Source: Acta Crystallogr Sect E Struct Rep Online. 2009 Oct 3;65(Pt 11):m1272–3. doi: 10.1107/S1600536809039294 (PMC2971335; doi:10.1107/S1600536809039294)
Supplement: Supplementary file 2 [file e-65-m1272-Isup2.hkl]

#
# h,k,l, Fc-squared, Fo-squared, sigma(Fo-squared) and status flag
#
data_I
_shelx_title ' P21N in P2(1)/c'
_shelx_refln_list_code          4
_shelx_F_calc_maximum      472.66
_exptl_crystal_F_000      1144.00
_reflns_d_resolution_high  0.8097
 
loop_
 _symmetry_equiv_pos_as_xyz
 'x, y, z'
 '-x, y+1/2, -z+1/2'
 '-x, -y, -z'
 'x, -y-1/2, z-1/2'
 
_cell_length_a    11.4549
_cell_length_b    11.0447
_cell_length_c    17.0888
_cell_angle_alpha  90.000
_cell_angle_beta   92.738
_cell_angle_gamma  90.000
 
_shelx_F_squared_multiplier     1.000
 
loop_
 _refln_index_h
 _refln_index_k
 _refln_index_l
 _refln_F_squared_calc
 _refln_F_squared_meas
 _refln_F_squared_sigma
 _refln_observed_status
   1   0   0    13465.06    15584.94    211.11 o
   2   0   0    14855.33    16062.22    225.19 o
   3   0   0    39390.21    42735.47   1151.05 o
   4   0   0    26422.64    29488.78   1000.75 o
   5   0   0     8216.23     7813.99    335.67 o
   6   0   0      198.77      195.95     72.77 o
   7   0   0    15556.86    15875.20    389.89 o
   8   0   0    14061.89    14102.91    395.26 o
   9   0   0      101.13      103.28     92.43 o
  10   0   0     1170.08     1149.73    170.32 o
  11   0   0     2428.21     2363.66    233.31 o
  12   0   0     4066.06     4159.03    305.23 o
  13   0   0      586.48      635.90    140.43 o
  14   0   0      591.08      720.50    157.96 o
   1   1   0      958.63      998.74     29.31 o
   2   1   0     1347.07     1217.62     39.76 o
   3   1   0    12894.80    13312.36    208.46 o
   4   1   0     2738.01     2831.28     77.24 o
   5   1   0       10.20      -25.50     27.16 o
   6   1   0     6324.60     6159.19    120.95 o
   7   1   0      414.17      508.42     71.49 o
   8   1   0        7.89       -9.56     47.76 o
   9   1   0      149.96       49.81     58.13 o
  10   1   0      980.65      951.26    110.32 o
  11   1   0       33.09       -0.22     60.31 o
  12   1   0      177.19       96.23     68.02 o
  13   1   0      320.60      400.87    105.59 o
  14   1   0      126.99      179.87     77.95 o
   0   2   0    30518.06    39084.02    278.45 o
   1   2   0     7531.06     7921.90    110.65 o
   2   2   0     8880.23     8529.52     95.25 o
   3   2   0       38.98       42.09     34.49 o
   4   2   0     2012.59     2087.24     74.28 o
   5   2   0     8616.36     8519.08    147.87 o
   6   2   0     2309.70     2360.61    102.06 o
   7   2   0     8202.14     8223.18    230.26 o
   8   2   0     6910.26     6684.13    226.51 o
   9   2   0        1.27        1.84     67.49 o
  10   2   0     1181.82     1282.40    122.97 o
  11   2   0      838.50      918.23    110.86 o
  12   2   0      275.05      211.70     78.85 o
  13   2   0       11.07       38.90     79.00 o
   1   3   0     2466.68     2346.08     56.39 o
   2   3   0     1562.48     1691.83     67.38 o
   3   3   0        7.45       12.63     24.19 o
   4   3   0      222.52      212.83     35.21 o
   5   3   0        0.76      -11.58     33.78 o
   6   3   0     1039.34     1060.35     74.24 o
   7   3   0     1034.64     1058.23     79.71 o
   8   3   0      959.78      913.84     97.72 o
   9   3   0      359.88      384.29     79.53 o
  10   3   0       58.62       51.71     57.11 o
  11   3   0       80.48       84.18     86.43 o
  12   3   0       61.35      159.72     89.83 o
  13   3   0        4.81       39.78     83.77 o
   0   4   0    43394.43    48706.98    562.86 o
   1   4   0     8816.74     9560.04    115.12 o
   2   4   0     2422.60     2493.75     61.78 o
   3   4   0     1694.90     1698.90     80.07 o
   4   4   0     6908.15     7088.26    198.78 o
   5   4   0     2171.47     2072.33     79.26 o
   6   4   0     1450.71     1470.16     86.51 o
   7   4   0     7646.33     7582.84    171.45 o
   8   4   0     2642.82     2595.69    141.04 o
   9   4   0       21.47      101.94     77.99 o
  10   4   0     1333.74     1381.65    246.36 o
  11   4   0      552.46      597.28    122.42 o
  12   4   0      365.93      270.46    129.71 o
  13   4   0       96.53      151.79     87.34 o
   1   5   0    22629.77    24971.29    210.10 o
   2   5   0     1900.35     2207.53     67.30 o
   3   5   0      737.93      726.91     46.01 o
   4   5   0       55.97       92.33     44.78 o
   5   5   0        4.47       31.60     44.93 o
   6   5   0      610.83      582.09     76.19 o
   7   5   0     2107.55     1998.69    133.88 o
   8   5   0      552.47      572.39    111.57 o
   9   5   0      959.13      917.90    130.72 o
  10   5   0        6.19        7.76     59.21 o
  11   5   0        0.26      -10.80     64.95 o
  12   5   0       47.31      113.51     82.72 o
  13   5   0       69.04      370.35    100.50 o
   0   6   0    10170.69    10028.02    240.74 o
   1   6   0     4224.97     4425.40     98.63 o
   2   6   0      200.90      223.32     38.77 o
   3   6   0     1879.89     1942.54    105.92 o
   4   6   0     4989.56     4741.99    218.79 o
   5   6   0      958.04     1055.38     91.02 o
   6   6   0      909.02      891.30     94.35 o
   7   6   0     4437.13     4748.92    209.58 o
   8   6   0     4650.66     4268.22    228.39 o
   9   6   0       53.46       21.34     70.22 o
  10   6   0     1098.21     1005.08    154.71 o
  11   6   0     1686.30     1711.20    182.46 o
  12   6   0       60.03      130.26     84.86 o
   1   7   0     4638.88     4453.85    131.62 o
   2   7   0     1451.70     1476.12     96.90 o
   3   7   0        1.81       -5.59     46.46 o
   4   7   0      384.05      370.40     81.73 o
   5   7   0      601.55      614.01     84.58 o
   6   7   0     9560.02     9004.87    216.24 o
   7   7   0     1116.45     1039.38    141.66 o
   8   7   0     1609.73     1461.34    153.99 o
   9   7   0     1612.12     1691.32    171.09 o
  10   7   0      173.85      237.10     99.94 o
  11   7   0       14.91       31.21     79.50 o
  12   7   0        0.48      124.63    198.31 o
   0   8   0    13268.70    13215.75    384.05 o
   1   8   0     3845.91     3793.05    161.37 o
   2   8   0       15.90      101.61     57.42 o
   3   8   0      862.05      875.94     92.60 o
   4   8   0     4798.90     4825.10    217.99 o
   5   8   0      381.28      495.40     83.31 o
   6   8   0     1084.14      993.82    106.89 o
   7   8   0       18.53      -35.07     87.74 o
   8   8   0      193.60      243.45     95.77 o
   9   8   0       55.43      217.81    108.96 o
  10   8   0      252.51      403.41    125.20 o
  11   8   0      553.28      828.49    172.86 o
   1   9   0     2729.99     2861.83    261.66 o
   2   9   0      551.67      581.95     94.41 o
   3   9   0      133.02      199.54     74.76 o
   4   9   0       24.62      -24.06     54.42 o
   5   9   0       30.78       53.82     59.37 o
   6   9   0      228.01      310.94     91.70 o
   7   9   0      148.26      153.74     94.17 o
   8   9   0      217.39      173.72    132.50 o
   9   9   0        8.30      -88.84    102.18 o
  10   9   0       37.96       89.49    112.43 o
   0  10   0      772.45      925.48    159.25 o
   1  10   0      203.52      353.13    105.97 o
   2  10   0      168.36       25.86     79.01 o
   3  10   0      141.96      196.20    122.92 o
   4  10   0     2432.21     2734.93    217.83 o
   5  10   0       35.45       25.23     92.51 o
   6  10   0      952.32      884.64    129.28 o
   7  10   0     1089.84     1352.34    168.76 o
   8  10   0       57.51       15.77    166.81 o
   9  10   0      175.46      281.02    123.85 o
   1  11   0     2862.41     2246.01    346.04 o
   2  11   0     2125.36     1753.95    185.83 o
   3  11   0      155.71      156.38     91.69 o
   4  11   0       10.79       99.52     82.81 o
   5  11   0     1030.20      972.79    150.30 o
   6  11   0     1035.05      876.56    186.46 o
   7  11   0      176.17      275.91    142.52 o
   8  11   0       70.93      245.29    148.51 o
   0  12   0     1219.63     1388.02    380.74 o
   1  12   0     1038.10      915.30    245.99 o
   2  12   0      150.80      311.83    175.70 o
   3  12   0      883.98     1078.53    237.89 o
   4  12   0     2001.57     2025.27    301.27 o
   5  12   0      124.00     -118.43    330.81 o
   6  12   0     1290.71     1382.90    407.88 o
   1  13   0      400.70      117.09    175.78 o
   2  13   0      700.65      709.45    224.68 o
   3  13   0      874.50      861.86    230.46 o
   4  13   0      263.58      376.00    187.36 o
 -14   1   1        3.28       28.23     66.77 o
 -13   1   1       10.39       49.65     85.70 o
 -12   1   1      906.08     1011.61    127.13 o
 -11   1   1     6061.82     5844.63    259.72 o
 -10   1   1      274.09      263.06     77.80 o
  -9   1   1     6206.39     5926.64    198.19 o
  -8   1   1     3505.37     3366.24    156.16 o
  -7   1   1     1219.10     1175.07     97.52 o
  -6   1   1      370.21      353.47     44.82 o
  -5   1   1     5685.35     5473.52    111.53 o
  -4   1   1    16319.52    16318.41    212.63 o
  -3   1   1     3668.89     3665.13    110.89 o
  -2   1   1        6.91       27.32     24.56 o
  -1   1   1    24972.77    27409.12    207.91 o
   0   1   1     6509.53     8697.80    101.88 o
   1   1   1     1605.28     1480.44     50.86 o
   2   1   1     4917.27     4432.30     66.32 o
   3   1   1     2100.83     1947.22     50.55 o
   4   1   1    10123.42     9246.11    140.89 o
   5   1   1      781.20      753.97     54.49 o
   6   1   1    11305.59    11188.26    215.20 o
   7   1   1     9314.49     8698.16    235.58 o
   8   1   1      106.99      115.60     60.63 o
   9   1   1      711.51      820.24    101.14 o
  10   1   1       14.13       89.15     61.35 o
  11   1   1       94.10      113.72     70.01 o
  12   1   1      436.07      592.21    102.64 o
  13   1   1      209.07      223.98     77.27 o
  14   1   1      742.17      973.93    127.04 o
 -13   2   1        4.19       55.90     80.65 o
 -12   2   1      316.52      233.31     79.56 o
 -11   2   1      100.71      158.15     61.67 o
 -10   2   1      237.67      350.29     82.49 o
  -9   2   1      236.54      324.37     84.41 o
  -8   2   1      995.30     1002.26    101.51 o
  -7   2   1      890.52     1062.23     75.44 o
  -6   2   1       22.39      -32.52     32.52 o
  -5   2   1       20.08       -0.75     31.95 o
  -4   2   1      659.63      626.72     66.00 o
  -3   2   1     1650.10     1641.76     63.04 o
  -2   2   1     6963.00     6885.97    105.97 o
  -1   2   1      250.25      260.20     35.33 o
   0   2   1     4618.21     4634.45     70.56 o
   1   2   1     1115.86     1079.70     43.83 o
   2   2   1      322.21      283.68     30.35 o
   3   2   1     2962.71     2754.17     65.65 o
   4   2   1       30.83       20.51     27.88 o
   5   2   1     3411.47     3450.66     78.06 o
   6   2   1     3487.03     3296.51    102.93 o
   7   2   1     1529.86     1471.15    106.06 o
   8   2   1      169.46      142.37     61.33 o
   9   2   1       80.03       13.92     57.59 o
  10   2   1       19.45       40.53     55.74 o
  11   2   1      230.87      285.32     81.76 o
  12   2   1       64.83      -19.75     58.57 o
  13   2   1       12.91       80.36    106.75 o
 -13   3   1       93.38      -25.36     69.94 o
 -12   3   1     1240.97     1323.81    166.88 o
 -11   3   1     2078.36     2062.45    159.65 o
 -10   3   1       98.64       73.52     64.26 o
  -9   3   1     1873.36     1841.28    202.87 o
  -8   3   1      641.81      530.99     80.59 o
  -7   3   1       44.00       41.52     43.59 o
  -6   3   1     3533.10     3504.64    125.48 o
  -5   3   1     7372.67     7240.03    184.54 o
  -4   3   1    10226.50     9876.42    151.22 o
  -3   3   1     1581.38     1615.11     96.89 o
  -2   3   1      387.49      456.25     37.36 o
  -1   3   1    55981.66    63511.87    370.54 o
   0   3   1     7725.95     8968.86    101.23 o
   1   3   1     5724.15     5820.09    102.17 o
   2   3   1     1060.53     1145.43     58.88 o
   3   3   1      966.87      935.01     56.80 o
   4   3   1     2665.65     2491.84     71.97 o
   5   3   1      136.92      151.22     36.99 o
   6   3   1     3198.50     2813.13    106.80 o
   7   3   1     6213.40     6186.39    187.75 o
   8   3   1      106.23       30.11     52.36 o
   9   3   1      679.32      773.96     98.05 o
  10   3   1       24.98      -52.07     52.07 o
  11   3   1      282.67      202.30     87.21 o
  12   3   1      116.16       19.99     85.36 o
  13   3   1      120.82      177.30     87.00 o
 -13   4   1        4.18       95.71     86.71 o
 -12   4   1      251.24      194.33    115.81 o
 -11   4   1       25.43      -74.10    112.88 o
 -10   4   1      951.75      940.20    137.36 o
  -9   4   1      394.45      303.76     94.53 o
  -8   4   1      212.45      393.02     72.78 o
  -7   4   1       96.34       62.61     48.51 o
  -6   4   1      849.98      860.01     73.24 o
  -5   4   1       97.99       39.04     45.46 o
  -4   4   1     1078.45     1080.77     73.75 o
  -3   4   1     3300.87     3286.33    109.00 o
  -2   4   1     2281.68     2314.60    103.30 o
  -1   4   1     1090.55     1193.01     70.57 o
   0   4   1     1098.25     1073.18     49.45 o
   1   4   1      720.95      718.35     54.33 o
   2   4   1       37.85       -0.52     32.70 o
   3   4   1     1022.09      839.44     62.84 o
   4   4   1      304.16      369.65     38.81 o
   5   4   1      651.50      673.90     62.96 o
   6   4   1      791.88      733.01     60.84 o
   7   4   1      370.25      297.24     69.77 o
   8   4   1       26.93      -62.83     62.83 o
   9   4   1        4.40      -46.67     66.99 o
  10   4   1       26.13       34.21    103.24 o
  11   4   1      211.95      228.21     97.16 o
  12   4   1        9.61      -37.79     63.47 o
  13   4   1      169.98       95.00     86.98 o
 -13   5   1      944.23      790.01    136.73 o
 -12   5   1     2517.44     2463.94    221.87 o
 -11   5   1     1272.03     1203.02    153.56 o
 -10   5   1       60.74       81.44     89.92 o
  -9   5   1     3503.98     3719.68    225.34 o
  -8   5   1     3370.62     3108.17    197.89 o
  -7   5   1     1605.58     1793.92    130.07 o
  -6   5   1      289.81      291.64     70.68 o
  -5   5   1    11569.56    11711.61    210.75 o
  -4   5   1    10142.62    10666.85    209.01 o
  -3   5   1     3769.29     3704.89    122.77 o
  -2   5   1     4558.71     4947.52    108.81 o
  -1   5   1    54994.51    64400.87    371.07 o
   0   5   1    30482.38    35142.87    325.03 o
   1   5   1     3878.47     3478.43    121.07 o
   2   5   1      209.22      369.75     53.62 o
   3   5   1    16732.31    17881.66    233.90 o
   4   5   1     8949.38     8883.60    173.95 o
   5   5   1      168.36      212.86     52.96 o
   6   5   1     9027.52     8657.02    186.51 o
   7   5   1     9094.68     8883.92    318.35 o
   8   5   1      521.01      450.22    102.27 o
   9   5   1       39.17       64.56     72.74 o
  10   5   1     1029.69     1249.21    146.50 o
  11   5   1     1853.66     1843.30    181.86 o
  12   5   1      174.38      176.98     94.37 o
  13   5   1      410.49      232.58     99.72 o
 -12   6   1      291.08      315.02     92.18 o
 -11   6   1       10.49      -67.62     67.62 o
 -10   6   1     1423.55     1615.31    172.20 o
  -9   6   1      530.29      392.94    109.15 o
  -8   6   1      113.29      203.43     84.44 o
  -7   6   1      141.37      168.72     73.81 o
  -6   6   1      284.85      256.57     70.54 o
  -5   6   1      198.23      142.14     54.16 o
  -4   6   1      809.48      746.34     78.00 o
  -3   6   1      133.12       69.69     47.44 o
  -2   6   1     3415.97     3149.97     89.12 o
  -1   6   1      150.02      181.78     49.75 o
   0   6   1     1247.02     1306.57     65.68 o
   1   6   1      535.89      504.01     49.79 o
   2   6   1       22.40       11.28     40.52 o
   3   6   1       42.58        8.53     42.17 o
   4   6   1     1077.71     1242.87     91.30 o
   5   6   1      560.26      654.55     78.26 o
   6   6   1        0.67      -33.09     52.40 o
   7   6   1      476.86      471.18     92.39 o
   8   6   1       59.52      -52.39     73.17 o
   9   6   1     1084.42      982.69    133.64 o
  10   6   1      176.44      -50.92     68.03 o
  11   6   1      332.12      198.72    210.01 o
  12   6   1        0.63       59.64    166.09 o
 -12   7   1      976.02     1262.77    170.52 o
 -11   7   1      523.14      530.23    118.54 o
 -10   7   1       15.41      132.13     76.59 o
  -9   7   1      402.09      620.52    125.98 o
  -8   7   1     1381.31     1481.70    179.90 o
  -7   7   1     3286.16     3022.08    170.43 o
  -6   7   1      358.76      349.97     76.29 o
  -5   7   1     9318.38     9010.39    209.78 o
  -4   7   1     4156.31     3922.50    156.38 o
  -3   7   1        4.94       35.13     66.44 o
  -2   7   1      263.67      204.57     56.30 o
  -1   7   1     5505.26     5455.78    140.10 o
   0   7   1     3527.77     3560.90     99.87 o
   1   7   1        7.26       -7.82     45.05 o
   2   7   1      436.65      520.21     70.88 o
   3   7   1     2165.57     2085.11    112.46 o
   4   7   1      656.84      663.93     81.91 o
   5   7   1     1192.38     1304.41    105.96 o
   6   7   1     1917.11     2041.00    128.07 o
   7   7   1     1486.46     1378.12    131.92 o
   8   7   1     1920.56     1736.21    165.13 o
   9   7   1        2.50       22.62     67.61 o
  10   7   1     1069.63     1197.14    319.67 o
  11   7   1      944.29     1266.97    394.31 o
  12   7   1       35.23      301.80    109.82 o
 -11   8   1       12.71      -75.19     75.19 o
 -10   8   1      678.75      816.23    135.87 o
  -9   8   1      290.89      214.25     93.88 o
  -8   8   1      369.46      390.95     94.70 o
  -7   8   1      138.36      183.47     76.97 o
  -6   8   1      921.70      995.21    104.88 o
  -5   8   1     2837.69     2808.82    146.51 o
  -4   8   1      326.56      307.62     73.25 o
  -3   8   1     2786.37     2698.83    211.10 o
  -2   8   1     4490.18     4211.64    145.70 o
  -1   8   1        0.10      -13.03     60.42 o
   0   8   1     2542.88     2520.85    141.76 o
   1   8   1      598.30      716.19     80.97 o
   2   8   1       66.14      118.22     67.04 o
   3   8   1      152.15      141.24     65.02 o
   4   8   1        7.20      -58.59     58.59 o
   5   8   1      191.82      200.56     72.01 o
   6   8   1     2186.96     2117.95    134.92 o
   7   8   1       44.27       26.97     77.03 o
   8   8   1     1268.80     1360.13    349.76 o
   9   8   1       51.16      193.50    146.20 o
  10   8   1       10.91      172.65    104.74 o
  11   8   1      151.66      230.71    177.18 o
 -10   9   1      250.95      117.70    113.48 o
  -9   9   1      297.43      430.60    139.15 o
  -8   9   1     1083.10      938.61    144.61 o
  -7   9   1      459.90      505.02     96.53 o
  -6   9   1      282.19      227.92     77.13 o
  -5   9   1     5484.57     5315.18    221.19 o
  -4   9   1      907.79      910.11     98.58 o
  -3   9   1      281.33      183.90     79.81 o
  -2   9   1     1327.25     1334.80    128.37 o
  -1   9   1     1834.81     1995.42    143.47 o
   0   9   1     4383.36     4592.13    187.23 o
   1   9   1      176.66      158.97     74.72 o
   2   9   1      908.28      872.39    150.08 o
   3   9   1     3354.17     3176.86    178.24 o
   4   9   1     1107.51     1156.31    127.16 o
   5   9   1      330.40      356.54     93.59 o
   6   9   1     4392.55     4250.84    214.04 o
   7   9   1     1345.02     1050.22    193.47 o
   8   9   1      886.09      850.08    192.42 o
   9   9   1       25.31      -12.15    109.46 o
  10   9   1      755.92      991.44    194.71 o
  -9  10   1      151.17      390.23    259.37 o
  -8  10   1       42.55       -4.15     90.18 o
  -7  10   1      864.14      848.26    134.91 o
  -6  10   1      375.44      193.09    125.24 o
  -5  10   1      563.48      737.74    152.10 o
  -4  10   1       75.83      109.13     77.35 o
  -3  10   1     1125.82      957.25    116.51 o
  -2  10   1      887.56     1001.48    144.93 o
  -1  10   1      324.99      362.43     83.94 o
   0  10   1      219.46      222.42    101.61 o
   1  10   1      256.23      370.50    104.52 o
   2  10   1      164.67      -48.53     84.48 o
   3  10   1       10.20       73.89     86.59 o
   4  10   1       32.43       14.50     83.24 o
   5  10   1     1028.45      986.36    152.78 o
   6  10   1      632.35      700.91    168.34 o
   7  10   1      153.87      363.16    101.87 o
   8  10   1      520.92      464.33    173.85 o
   9  10   1        8.39       -6.82    254.51 o
  -8  11   1      303.95      481.88    197.92 o
  -7  11   1      560.66      433.36    233.90 o
  -6  11   1        1.90       32.65    103.30 o
  -5  11   1     3715.92     4149.74    365.57 o
  -4  11   1     1982.09     1655.57    318.90 o
  -3  11   1      172.77      137.80    140.13 o
  -2  11   1      417.63      428.46    176.62 o
  -1  11   1     3998.74     3623.34    355.26 o
   0  11   1     3126.34     2838.80    225.90 o
   1  11   1       49.20       26.51     93.99 o
   2  11   1     1112.76     1002.33    152.83 o
   3  11   1     4124.41     4038.30    261.52 o
   4  11   1      531.49      464.03    123.40 o
   5  11   1      757.57      656.86    137.07 o
   6  11   1      736.50      838.37    185.18 o
   7  11   1     1630.86     1969.97    264.48 o
   8  11   1      494.71      449.87    225.83 o
  -6  12   1     1381.67     1289.44    376.39 o
  -5  12   1      130.80       37.30    227.75 o
  -4  12   1      350.15      123.89    140.98 o
  -3  12   1      709.59      626.45    548.45 o
  -2  12   1      834.31      939.24    340.16 o
  -1  12   1      255.67      358.31    194.73 o
   0  12   1      131.57       99.66    171.24 o
   1  12   1     1169.65     1331.05    348.60 o
   2  12   1      710.21      728.06    375.23 o
   3  12   1       14.37     -125.59    125.59 o
   4  12   1      489.91      584.01    152.68 o
   5  12   1      681.49      643.81    148.66 o
   6  12   1        2.07       90.43    137.11 o
  -4  13   1       85.67      257.11    184.01 o
  -3  13   1      190.40      248.70    171.96 o
  -2  13   1        8.03      -49.50    256.04 o
  -1  13   1      534.85      470.88    207.87 o
   0  13   1      771.93      650.54    233.82 o
   1  13   1      273.28      136.76    175.46 o
   2  13   1      681.23      906.63    238.56 o
   3  13   1     1131.90     1291.80    267.59 o
   4  13   1       57.88       49.79    155.70 o
 -14   0   2      335.50      418.58    146.38 o
 -13   0   2     2213.37     2445.23    368.70 o
 -12   0   2     2049.05     1815.81    214.61 o
 -11   0   2     1951.08     1792.95    210.00 o
 -10   0   2     4641.19     4403.30    282.37 o
  -9   0   2     5371.47     4994.04    341.18 o
  -8   0   2       21.14      -11.79     69.24 o
  -7   0   2      821.28      712.86    117.03 o
  -6   0   2     6108.74     5819.56    493.53 o
  -5   0   2    34632.73    36458.43    512.28 o
  -4   0   2     2670.16     2566.88    132.63 o
  -3   0   2     1189.07     1051.89     86.32 o
  -2   0   2    99226.63   111711.55   1077.44 o
  -1   0   2     6711.19     7698.75    175.13 o
   0   0   2      218.20      155.34     24.23 o
   1   0   2      676.69      661.61     48.26 o
   2   0   2     9410.50    11305.89    187.02 o
   3   0   2   216260.02   232309.56   2549.05 o
   4   0   2      320.00      364.77     83.34 o
   5   0   2    10993.64    10725.82    275.72 o
   6   0   2    26138.81    25468.39    461.58 o
   7   0   2     2027.85     1743.31    161.34 o
   8   0   2      324.66      263.80     98.17 o
   9   0   2      211.62      190.74    101.20 o
  10   0   2     4066.12     4410.91    404.81 o
  11   0   2     2095.90     1744.36    206.54 o
  12   0   2      814.96     1002.16    163.96 o
  13   0   2     1475.01     1407.24    302.90 o
  14   0   2     1254.29     1154.88    193.91 o
 -14   1   2        9.46       88.33     72.24 o
 -13   1   2       31.36      205.66     76.13 o
 -12   1   2       17.45       45.67     91.06 o
 -11   1   2      515.51      563.93    105.14 o
 -10   1   2      592.96      643.39    112.16 o
  -9   1   2       81.18      -22.43     62.70 o
  -8   1   2       14.53      -41.27     47.54 o
  -7   1   2      687.93      749.45     64.20 o
  -6   1   2      167.26      175.41     58.61 o
  -5   1   2      480.17      556.54     71.13 o
  -4   1   2      868.11      874.87     66.69 o
  -3   1   2     6189.20     6391.93    140.67 o
  -2   1   2      703.86      564.72     50.97 o
  -1   1   2     4835.86     4917.02     92.08 o
   0   1   2     2244.61     2126.31     91.79 o
   1   1   2     1044.18     1122.00     53.00 o
   2   1   2     3771.19     3637.53     79.97 o
   3   1   2      211.11      183.01     41.14 o
   4   1   2     4516.18     4310.12     81.38 o
   5   1   2      170.90      109.62     43.88 o
   6   1   2     1547.33     1519.10     98.51 o
   7   1   2     2109.16     2048.59    119.70 o
   8   1   2      853.69      800.16     93.43 o
   9   1   2     1239.81     1231.15    118.77 o
  10   1   2       20.13       24.83     56.87 o
  11   1   2        2.41       93.17     64.20 o
  12   1   2       35.37       55.26     66.38 o
  13   1   2      460.63      567.50    115.12 o
 -13   2   2      718.01      815.09    120.00 o
 -12   2   2     1977.68     1851.63    161.45 o
 -11   2   2      116.98      113.63     91.95 o
 -10   2   2     1213.21     1006.81    115.87 o
  -9   2   2     1886.28     1876.39    141.04 o
  -8   2   2       85.07       11.98     48.70 o
  -7   2   2        5.38        1.54     38.44 o
  -6   2   2     3124.90     3203.71    105.97 o
  -5   2   2    19234.73    19594.69    265.64 o
  -4   2   2     5065.72     5020.92    150.82 o
  -3   2   2       30.99       13.85     41.01 o
  -2   2   2     4004.14     3870.68    107.15 o
  -1   2   2     1414.11     1341.38     49.86 o
   0   2   2     3044.43     2885.42     88.18 o
   1   2   2     4388.50     4472.04     65.45 o
   2   2   2       25.80        3.93     28.74 o
   3   2   2      793.51      821.59     44.34 o
   4   2   2       79.34      -10.84     39.58 o
   5   2   2     3751.30     3533.42     81.32 o
   6   2   2     4009.46     3683.80    129.28 o
   7   2   2      155.22      153.24     81.16 o
   8   2   2      505.78      626.84     84.95 o
   9   2   2        7.61      106.32     60.46 o
  10   2   2      253.12      159.53     63.96 o
  11   2   2      663.83      752.14    128.61 o
  12   2   2      184.82      337.12    118.10 o
  13   2   2      502.29      687.02    128.75 o
 -13   3   2       98.69       49.31     80.02 o
 -12   3   2       47.35      186.52     91.09 o
 -11   3   2      265.28      421.92     86.77 o
 -10   3   2      107.59        3.83     58.52 o
  -9   3   2      294.48      292.98     75.88 o
  -8   3   2       13.06       -4.35     49.13 o
  -7   3   2       25.11       38.89     44.61 o
  -6   3   2      119.54      110.37     42.46 o
  -5   3   2      920.21      856.66     67.05 o
  -4   3   2     1031.68     1232.70     80.43 o
  -3   3   2      938.99      842.86     64.72 o
  -2   3   2      162.41      130.04     30.66 o
  -1   3   2      125.21      119.97     28.67 o
   0   3   2        6.19      -22.99     22.99 o
   1   3   2       76.99       58.07     31.13 o
   2   3   2      161.26      106.67     34.87 o
   3   3   2     1972.58     1800.95     57.77 o
   4   3   2      935.50      823.59     50.86 o
   5   3   2      127.20      133.45     34.96 o
   6   3   2      265.76      274.02     44.14 o
   7   3   2      171.31      149.20     60.15 o
   8   3   2       74.12       72.93     54.35 o
   9   3   2       87.72      101.01     64.09 o
  10   3   2      497.10      582.25    112.25 o
  11   3   2      220.83      207.42    104.71 o
  12   3   2        6.08       -4.28     88.55 o
  13   3   2        9.53        6.25     72.40 o
 -13   4   2      315.01      280.82     99.75 o
 -12   4   2     2295.36     2192.14    208.93 o
 -11   4   2      486.62      483.75    128.47 o
 -10   4   2     1951.17     1763.12    203.98 o
  -9   4   2      817.78      841.21    126.21 o
  -8   4   2      163.67      157.59     63.03 o
  -7   4   2       29.40       39.91     42.57 o
  -6   4   2     3979.66     3887.90    145.01 o
  -5   4   2     7189.33     7009.92    203.65 o
  -4   4   2     3455.21     3413.94    119.44 o
  -3   4   2      382.74      396.25     41.89 o
  -2   4   2     1951.76     1818.92     63.95 o
  -1   4   2     4978.13     5048.56     91.89 o
   0   4   2      100.14      126.37     29.48 o
   1   4   2     1897.45     1728.15     71.07 o
   2   4   2      538.80      447.80     48.67 o
   3   4   2     3197.15     2706.83    124.23 o
   4   4   2      100.47      158.92     31.20 o
   5   4   2     4733.23     4493.68    102.71 o
   6   4   2     1669.70     1575.72     78.13 o
   7   4   2      979.62      991.28     83.35 o
   8   4   2       31.35        8.92     70.47 o
   9   4   2       28.26       75.18     75.00 o
  10   4   2      701.95      742.99    128.73 o
  11   4   2      519.57      441.98    110.24 o
  12   4   2      702.66      572.03    116.44 o
  13   4   2      797.56     1105.70    153.86 o
 -13   5   2      239.22      260.40     90.42 o
 -12   5   2       18.71      -88.22    118.37 o
 -11   5   2      425.05      467.89    109.48 o
 -10   5   2      636.55      593.66    110.39 o
  -9   5   2      463.46      574.39    133.76 o
  -8   5   2       13.13      -39.65     65.60 o
  -7   5   2      104.27       26.67    108.14 o
  -6   5   2     1146.51     1016.93    102.88 o
  -5   5   2      431.22      510.86     74.26 o
  -4   5   2     2349.01     2373.64    106.93 o
  -3   5   2      664.78      642.90     51.88 o
  -2   5   2        4.77        4.84     29.86 o
  -1   5   2     6112.49     6164.40    128.06 o
   0   5   2     4452.66     4719.54     92.97 o
   1   5   2     1002.62     1023.13     68.56 o
   2   5   2     5829.42     6008.13    181.94 o
   3   5   2      395.55      441.99     56.57 o
   4   5   2     2162.02     2157.13     99.70 o
   5   5   2     1149.91     1300.27     90.21 o
   6   5   2      547.54      554.13     73.87 o
   7   5   2      108.05       83.18     63.48 o
   8   5   2      691.81      680.89    115.71 o
   9   5   2        0.42       31.64     69.81 o
  10   5   2      736.39      660.48    237.93 o
  11   5   2       16.37      -24.00     80.45 o
  12   5   2      200.83      165.33     91.81 o
  13   5   2        8.14       76.62    140.18 o
 -12   6   2      958.38      950.23    140.50 o
 -11   6   2       25.65       27.48     70.96 o
 -10   6   2      791.34      643.69    125.05 o
  -9   6   2      320.44      375.38     99.40 o
  -8   6   2      838.88      639.54    115.32 o
  -7   6   2      258.12      238.81     84.52 o
  -6   6   2     4942.87     4566.97    170.94 o
  -5   6   2    14062.02    14068.63    274.83 o
  -4   6   2      723.25      832.91     80.20 o
  -3   6   2      389.76      430.10     48.22 o
  -2   6   2     1418.43     1418.89     82.22 o
  -1   6   2     4301.18     4374.49    102.38 o
   0   6   2      537.83      545.79     49.80 o
   1   6   2     1231.04     1233.47     94.46 o
   2   6   2     3050.88     3030.57    111.92 o
   3   6   2      477.23      407.18     61.13 o
   4   6   2       45.30       73.48     50.73 o
   5   6   2     3249.30     3239.11    133.04 o
   6   6   2     4044.58     3976.48    167.51 o
   7   6   2      691.86      790.10    109.29 o
   8   6   2       95.08       72.27     73.02 o
   9   6   2      118.14      244.45     85.84 o
  10   6   2      700.33      604.69    118.21 o
  11   6   2      399.50      490.99    187.30 o
  12   6   2      248.87      316.89    160.54 o
 -12   7   2        0.30      185.91    100.87 o
 -11   7   2      208.01      365.93    101.60 o
 -10   7   2      101.70       14.31     76.93 o
  -9   7   2      106.90      177.86     74.86 o
  -8   7   2      780.50      732.89    113.24 o
  -7   7   2        1.14       63.16     78.11 o
  -6   7   2      454.19      550.77     91.98 o
  -5   7   2      925.34      929.44     96.16 o
  -4   7   2     1433.17     1504.16    111.85 o
  -3   7   2     6058.91     5832.42    159.40 o
  -2   7   2       14.47       -8.07     43.34 o
  -1   7   2      603.08      629.08     59.44 o
   0   7   2      199.71      300.19     74.72 o
   1   7   2      490.51      453.46     64.75 o
   2   7   2      626.47      756.81     77.34 o
   3   7   2       14.49      -19.10     49.18 o
   4   7   2     1330.01     1270.93     97.57 o
   5   7   2      565.21      719.71     83.37 o
   6   7   2      886.07      939.84     99.57 o
   7   7   2        7.66       69.14     69.78 o
   8   7   2        0.77        5.26     89.03 o
   9   7   2     1045.87     1137.89    199.04 o
  10   7   2      182.89      282.18    318.90 o
  11   7   2       96.55      200.02    201.38 o
 -11   8   2       18.00      167.28     87.73 o
 -10   8   2        6.51      117.94     88.90 o
  -9   8   2       58.17      237.76     99.21 o
  -8   8   2       70.44        1.13     70.68 o
  -7   8   2     1073.63     1021.95    175.66 o
  -6   8   2     1639.41     1555.65    137.58 o
  -5   8   2     2263.28     2417.69    140.54 o
  -4   8   2     1469.01     1496.81    114.15 o
  -3   8   2      178.72      235.90     62.55 o
  -2   8   2       46.09      -22.95     48.60 o
  -1   8   2     5479.16     5543.43    184.38 o
   0   8   2       37.35       30.13     61.72 o
   1   8   2      433.67      547.74     95.41 o
   2   8   2     8439.22     8270.45    192.99 o
   3   8   2     1105.92     1371.22    104.78 o
   4   8   2       71.04      159.01     75.67 o
   5   8   2      143.73      216.17     84.27 o
   6   8   2     1698.56     1402.87    140.27 o
   7   8   2      919.16      929.08    146.43 o
   8   8   2      280.95      364.32    119.84 o
   9   8   2       54.08      190.61    103.89 o
  10   8   2       49.78      -46.84     82.10 o
  11   8   2        1.27       86.49    109.46 o
 -10   9   2      321.13      448.68    228.78 o
  -9   9   2       76.63      199.33     97.13 o
  -8   9   2       11.67       41.32     69.81 o
  -7   9   2        1.67        8.51     77.91 o
  -6   9   2       15.33      148.71     68.21 o
  -5   9   2      360.25      365.41     79.17 o
  -4   9   2      200.56      230.43     89.88 o
  -3   9   2      778.19     1008.50    114.66 o
  -2   9   2        1.75       16.89     63.18 o
  -1   9   2       13.40        1.15     63.16 o
   0   9   2      478.14      431.47    201.16 o
   1   9   2        1.93       44.04     94.56 o
   2   9   2      129.30      188.85    112.52 o
   3   9   2        0.78       37.48     76.80 o
   4   9   2      284.77      347.15     93.27 o
   5   9   2      283.86      356.31     96.26 o
   6   9   2        0.59      -86.97     86.97 o
   7   9   2      351.77      357.81    105.17 o
   8   9   2      627.22      593.46    148.81 o
   9   9   2      180.47      420.55    130.17 o
  10   9   2       36.47      164.82    119.70 o
  -9  10   2      853.17      836.74    163.15 o
  -8  10   2      759.42     1091.17    155.89 o
  -7  10   2        2.09      -12.17     73.50 o
  -6  10   2     6111.24     6103.45    263.95 o
  -5  10   2     1739.58     1775.37    174.99 o
  -4  10   2       68.47      105.73     85.15 o
  -3  10   2      139.57      180.73     96.25 o
  -2  10   2       19.97      -32.17     78.39 o
  -1  10   2     2096.77     2364.83    269.53 o
   0  10   2      300.78      376.10    113.35 o
   1  10   2     1083.49     1008.26    148.75 o
   2  10   2     1080.63     1056.22    150.16 o
   3  10   2       75.62      122.51    147.71 o
   4  10   2      331.66      406.78    186.04 o
   5  10   2      133.15      184.51     91.11 o
   6  10   2      973.14     1110.54    181.85 o
   7  10   2     1724.20     1656.49    182.36 o
   8  10   2       69.77       82.64    101.01 o
   9  10   2      749.07      596.14    303.93 o
  -8  11   2      212.28      347.45    223.01 o
  -7  11   2      418.97      793.48    284.98 o
  -6  11   2      835.09     1039.80    316.47 o
  -5  11   2      138.15       57.68    145.04 o
  -4  11   2     1203.70     1258.74    365.89 o
  -3  11   2      412.13      286.75    112.70 o
  -2  11   2      135.47      255.13    102.31 o
  -1  11   2      293.19      316.94    157.63 o
   0  11   2        4.72       25.07     89.20 o
   1  11   2      230.82      207.24    107.41 o
   2  11   2      206.74      188.89     99.59 o
   3  11   2       30.71      131.15     90.86 o
   4  11   2      724.82      766.59    143.97 o
   5  11   2      578.31      416.40    141.93 o
   6  11   2        2.38      149.38    120.85 o
   7  11   2      269.61      537.47    155.15 o
   8  11   2      119.82      194.58    111.15 o
  -6  12   2     3625.77     3071.77    519.26 o
  -5  12   2     2230.22     2333.68    323.80 o
  -4  12   2       32.73      135.08    155.68 o
  -3  12   2       32.19      -15.62    201.89 o
  -2  12   2      655.62      447.54    173.55 o
  -1  12   2     2660.11     2129.21    309.03 o
   0  12   2      721.17      617.82    214.89 o
   1  12   2     1770.31     1597.26    193.86 o
   2  12   2     3597.87     3334.19    295.24 o
   3  12   2      544.36      374.30    119.29 o
   4  12   2      103.76     -133.31    213.42 o
   5  12   2      378.38      345.89    132.01 o
   6  12   2     1871.65     1730.76    247.48 o
  -4  13   2      290.33      -77.67    148.97 o
  -3  13   2       54.76      -23.41    164.57 o
  -2  13   2      195.46      149.15    237.23 o
  -1  13   2       82.56      -28.01    146.68 o
   0  13   2      353.28      504.70    210.65 o
   1  13   2      332.03      345.34    193.00 o
   2  13   2       36.59        2.36    145.58 o
   3  13   2      191.33      274.41    218.66 o
 -14   1   3      164.15      341.07    128.78 o
 -13   1   3     1345.93     1310.45    231.61 o
 -12   1   3      195.05      259.62     80.33 o
 -11   1   3     1832.93     1807.87    155.45 o
 -10   1   3      128.72      179.61     75.93 o
  -9   1   3       36.84      192.83     69.74 o
  -8   1   3      678.58      544.89     83.56 o
  -7   1   3      291.10      289.13     60.68 o
  -6   1   3    14504.18    14112.12    247.81 o
  -5   1   3     4121.86     3705.49    139.25 o
  -4   1   3     1625.92     1568.08     83.47 o
  -3   1   3      784.54      733.26     56.24 o
  -2   1   3      629.53      690.52     82.20 o
  -1   1   3      325.94      268.79     43.18 o
   0   1   3     5888.54     5857.18    137.57 o
   1   1   3      111.45      162.68     25.99 o
   2   1   3       21.15       50.34     33.96 o
   3   1   3        1.61      -10.23     37.36 o
   4   1   3       63.78      116.41     40.37 o
   5   1   3     2724.22     2274.40    109.80 o
   6   1   3      105.32      180.16     54.99 o
   7   1   3       82.45       46.86     53.57 o
   8   1   3       69.89       85.15     56.20 o
   9   1   3      724.77      725.17     97.20 o
  10   1   3     2956.19     3208.24    251.90 o
  11   1   3      635.76      865.36    112.43 o
  12   1   3     2817.84     2727.67    184.06 o
  13   1   3       34.94      128.88    106.30 o
 -13   2   3       13.18       37.29     71.70 o
 -12   2   3       78.98      125.98     77.32 o
 -11   2   3      205.17      150.26     64.14 o
 -10   2   3        2.51       38.44     60.12 o
  -9   2   3      185.10      194.59     72.21 o
  -8   2   3      241.57      160.86     89.29 o
  -7   2   3      261.62      250.93     63.77 o
  -6   2   3      328.13      334.04     60.52 o
  -5   2   3     1294.22     1510.78     90.77 o
  -4   2   3     1993.16     2163.38    106.34 o
  -3   2   3     1236.96     1215.59     92.13 o
  -2   2   3     1513.39     1430.26     75.88 o
  -1   2   3     3038.07     2853.08     80.01 o
   0   2   3     1624.83     1846.95    139.80 o
   1   2   3      493.17      487.49     49.99 o
   2   2   3       71.20      134.43     36.48 o
   3   2   3      368.72      308.74     43.90 o
   4   2   3      553.41      659.93     59.92 o
   5   2   3      518.20      537.16     49.17 o
   6   2   3      228.66      251.60     41.03 o
   7   2   3       24.45       10.14     49.25 o
   8   2   3      497.09      404.36     76.63 o
   9   2   3     1164.63     1063.54    111.28 o
  10   2   3      428.87      314.44     78.07 o
  11   2   3      260.70      267.11     72.06 o
  12   2   3      216.06      219.73     89.07 o
  13   2   3      254.05      286.34    124.56 o
 -13   3   3      322.96      398.14    107.32 o
 -12   3   3      133.34      205.83    100.04 o
 -11   3   3      255.16      332.83     84.24 o
 -10   3   3      667.55      639.77     95.55 o
  -9   3   3      128.71      169.17     70.04 o
  -8   3   3      729.95      800.34     96.53 o
  -7   3   3      339.07      323.09     58.90 o
  -6   3   3     6084.36     5666.04    140.08 o
  -5   3   3      811.18     1342.50    187.04 o
  -4   3   3      801.20      661.86     76.33 o
  -3   3   3     6043.43     7128.72    167.48 o
  -2   3   3     1379.20     1476.70     67.13 o
  -1   3   3       19.04       53.36     32.42 o
   0   3   3      212.43      223.21     37.09 o
   1   3   3     1976.35     2056.83     54.19 o
   2   3   3    14289.56    14559.95    145.39 o
   3   3   3      239.42      224.70     38.97 o
   4   3   3      358.08      246.38     46.22 o
   5   3   3      795.62      757.11     70.23 o
   6   3   3      633.88      634.80     64.93 o
   7   3   3     1152.09     1426.84    124.41 o
   8   3   3      317.86      366.71    100.92 o
   9   3   3       35.87      131.74     78.04 o
  10   3   3     1270.02     1267.53    185.55 o
  11   3   3      124.53      226.03     91.29 o
  12   3   3      942.92     1040.50    147.68 o
  13   3   3      221.51      277.01     88.63 o
 -13   4   3       71.67       72.76     79.47 o
 -12   4   3      224.00      250.82     91.70 o
 -11   4   3        9.21       15.81     82.04 o
 -10   4   3      317.11      391.01    100.91 o
  -9   4   3        2.02       -0.11     54.34 o
  -8   4   3      279.60      314.74     86.48 o
  -7   4   3        0.88      -21.59     52.35 o
  -6   4   3      651.71      615.07     79.50 o
  -5   4   3      322.73      294.98     58.90 o
  -4   4   3      145.41      190.01     51.00 o
  -3   4   3       37.04       34.19     30.14 o
  -2   4   3     2139.06     2059.75     72.54 o
  -1   4   3     2760.67     2663.88     71.11 o
   0   4   3       94.84      124.48     28.95 o
   1   4   3      122.08      213.58     25.81 o
   2   4   3      416.08      533.88     49.06 o
   3   4   3       35.77      110.60     26.99 o
   4   4   3       90.35       61.78     33.89 o
   5   4   3      226.66      233.71     40.99 o
   6   4   3       80.43       90.88     40.65 o
   7   4   3        1.25       -1.37     63.68 o
   8   4   3       16.69       76.88     73.30 o
   9   4   3      173.54      188.53     84.97 o
  10   4   3        4.25       74.91     71.23 o
  11   4   3      267.91      324.68     91.71 o
  12   4   3        5.72     -110.33    161.85 o
  13   4   3      152.62      110.08     94.56 o
 -13   5   3      688.10      659.15    127.88 o
 -12   5   3      128.37      149.00     83.16 o
 -11   5   3      447.91      495.84    115.89 o
 -10   5   3     3027.81     2699.32    320.07 o
  -9   5   3      383.39      345.68     94.14 o
  -8   5   3       21.50      149.89     82.85 o
  -7   5   3      801.52      718.41     97.07 o
  -6   5   3    11938.79    12315.14    261.59 o
  -5   5   3      734.08      685.05     83.13 o
  -4   5   3      235.22      279.53     47.67 o
  -3   5   3      651.44      583.33     69.32 o
  -2   5   3     3953.50     3904.98     96.38 o
  -1   5   3       24.52       14.42     26.99 o
   0   5   3       68.29       65.62     30.52 o
   1   5   3    22679.61    25140.65    258.35 o
   2   5   3    19824.96    21600.81    245.26 o
   3   5   3      352.25      436.57     56.04 o
   4   5   3     2419.80     2195.09    101.38 o
   5   5   3     3358.69     3407.10    122.69 o
   6   5   3     3939.27     4101.33    136.36 o
   7   5   3       17.06       81.85     64.97 o
   8   5   3      490.68      483.78    101.30 o
   9   5   3     1903.25     1659.78    163.57 o
  10   5   3     1718.22     1747.51    264.88 o
  11   5   3       99.73      224.78     87.35 o
  12   5   3     1064.35     1139.57    277.55 o
 -12   6   3      879.19      860.44    139.84 o
 -11   6   3      139.61      220.12     91.95 o
 -10   6   3      907.28      889.36    131.20 o
  -9   6   3       11.56      -31.52     69.15 o
  -8   6   3      154.84      204.93     74.40 o
  -7   6   3      136.27      123.78     67.12 o
  -6   6   3      566.06      653.23     93.17 o
  -5   6   3       19.41       23.85     53.45 o
  -4   6   3      407.60      530.44     69.30 o
  -3   6   3     2089.95     2276.51    107.03 o
  -2   6   3       49.26       23.08     33.90 o
  -1   6   3      395.86      367.91     47.97 o
   0   6   3       99.49      129.84     35.23 o
   1   6   3       20.61      -15.55     38.74 o
   2   6   3      654.01      573.91     65.71 o
   3   6   3     1271.84     1270.43     86.72 o
   4   6   3       12.65      -19.28     44.17 o
   5   6   3      322.16      373.66     64.94 o
   6   6   3        2.13      -50.67     50.67 o
   7   6   3     1595.45     1513.20    129.22 o
   8   6   3      257.91      232.44     84.00 o
   9   6   3      300.77      341.55    120.28 o
  10   6   3       19.47       79.20     92.41 o
  11   6   3      138.33      252.43    269.87 o
  12   6   3      121.56      264.90    166.94 o
 -12   7   3      176.06      180.69     91.21 o
 -11   7   3      335.48      385.35    131.02 o
 -10   7   3     2216.98     2249.64    210.95 o
  -9   7   3      959.52      997.38    151.26 o
  -8   7   3       65.75      122.07     74.91 o
  -7   7   3     4824.17     4795.14    201.41 o
  -6   7   3     5218.55     5148.39    201.01 o
  -5   7   3      681.89      793.62     96.92 o
  -4   7   3       29.77        4.24     54.41 o
  -3   7   3     1187.73     1343.55     96.79 o
  -2   7   3     2900.93     2959.06    127.41 o
  -1   7   3     2565.87     2442.53     90.21 o
   0   7   3     2469.29     2399.59    107.96 o
   1   7   3     4427.35     4332.20    173.40 o
   2   7   3     1624.22     1758.37    101.99 o
   3   7   3       93.88      126.23     52.72 o
   4   7   3       67.78       88.67     54.45 o
   5   7   3      498.18      381.57     90.97 o
   6   7   3     5424.51     5271.75    205.05 o
   7   7   3      115.30       25.18     83.96 o
   8   7   3     1523.84     1531.75    211.70 o
   9   7   3      583.03      469.23    141.44 o
  10   7   3       83.22       20.43    173.34 o
  11   7   3        0.46        3.97     99.30 o
 -11   8   3       14.99       51.61     82.63 o
 -10   8   3      192.43       11.97    135.05 o
  -9   8   3      108.74       20.00     85.23 o
  -8   8   3       79.26      118.48     87.00 o
  -7   8   3      270.50      316.49    125.32 o
  -6   8   3      228.06      176.60     74.67 o
  -5   8   3      745.07      900.58    106.49 o
  -4   8   3     1884.98     1651.37    156.53 o
  -3   8   3      425.40      569.10     78.87 o
  -2   8   3      439.76      339.04     77.55 o
  -1   8   3      170.72      219.72     69.36 o
   0   8   3      583.85      727.51     80.84 o
   1   8   3     1861.14     1681.79    133.71 o
   2   8   3      210.90      282.78     83.07 o
   3   8   3      121.47      109.21     74.53 o
   4   8   3      601.93      719.22    110.31 o
   5   8   3      184.77      277.52     84.24 o
   6   8   3      532.31      622.83    123.99 o
   7   8   3       45.91       56.12     86.50 o
   8   8   3      264.90      351.22    129.76 o
   9   8   3      414.52      371.04    169.76 o
  10   8   3        0.95       13.50    103.68 o
  11   8   3      500.38     1170.02    293.17 o
 -10   9   3      314.31      212.90    145.84 o
  -9   9   3      771.32      912.14    140.01 o
  -8   9   3       22.03        3.64     69.45 o
  -7   9   3     2640.65     2544.83    177.70 o
  -6   9   3     2334.97     2792.64    177.19 o
  -5   9   3     1805.76     1735.87    140.43 o
  -4   9   3      346.33      403.53     91.50 o
  -3   9   3      212.66      199.81     76.35 o
  -2   9   3     3982.28     4281.19    246.09 o
  -1   9   3      501.43      485.65    117.42 o
   0   9   3     1061.06      782.53    137.31 o
   1   9   3     6325.13     6202.70    269.25 o
   2   9   3      508.59      435.64    116.52 o
   3   9   3       48.78        3.38     73.92 o
   4   9   3       14.67       47.82     75.62 o
   5   9   3      801.03      878.37    120.79 o
   6   9   3     2202.74     2509.52    296.08 o
   7   9   3      394.35      349.35    114.30 o
   8   9   3      829.58      926.84    385.48 o
   9   9   3     1601.14     1929.38    447.69 o
  10   9   3      344.35      171.92    161.31 o
  -9  10   3        4.85      -81.58     81.58 o
  -8  10   3        1.98      -97.64     97.64 o
  -7  10   3      519.25      581.39    154.09 o
  -6  10   3        0.02     -141.46    190.24 o
  -5  10   3      590.61      759.38    166.81 o
  -4  10   3      215.99      256.25    109.43 o
  -3  10   3       35.45      -77.03     77.03 o
  -2  10   3        2.84       46.26     91.02 o
  -1  10   3        9.86        0.97     93.64 o
   0  10   3       14.98      -80.82     80.82 o
   1  10   3      169.68       38.65     93.30 o
   2  10   3        3.80      -60.90     70.93 o
   3  10   3       10.48      -25.08     81.94 o
   4  10   3        2.13      -73.08     79.75 o
   5  10   3        6.45      -68.67     72.20 o
   6  10   3       20.48       25.24     86.99 o
   7  10   3       17.26       16.86     95.59 o
   8  10   3      314.16      418.39    132.15 o
   9  10   3      132.53      342.32    131.86 o
  -8  11   3       18.40     -171.55    171.55 o
  -7  11   3     1980.88     1785.14    380.99 o
  -6  11   3     2905.35     2194.05    420.17 o
  -5  11   3       14.69      143.43    118.45 o
  -4  11   3       48.41      -16.13     86.01 o
  -3  11   3      102.10      182.30     99.44 o
  -2  11   3     3994.99     3856.99    263.48 o
  -1  11   3     1355.47     1299.51    179.09 o
   0  11   3     1193.65     1343.72    183.38 o
   1  11   3     6077.75     5632.89    302.63 o
   2  11   3     3184.12     2438.61    217.75 o
   3  11   3       41.06      -15.84    104.04 o
   4  11   3       68.47     -120.43    141.48 o
   5  11   3     1837.62     1901.17    208.80 o
   6  11   3     2875.55     2698.51    301.48 o
   7  11   3        0.73      145.03    123.26 o
   8  11   3     1062.03      707.75    159.93 o
  -6  12   3        4.13       62.22    187.17 o
  -5  12   3      116.19     -187.68    192.29 o
  -4  12   3       91.75      -92.94    135.20 o
  -3  12   3       62.97       27.50    161.56 o
  -2  12   3       11.42       51.21     80.46 o
  -1  12   3      375.26      405.58    140.86 o
   0  12   3      303.79      409.79    116.14 o
   1  12   3       27.53       28.71    124.98 o
   2  12   3       87.23      116.84    100.56 o
   3  12   3       69.23      -13.61     98.74 o
   4  12   3       55.41      116.55    113.70 o
   5  12   3      291.29      310.31    126.86 o
   6  12   3       44.93     -111.91    111.91 o
  -3  13   3       29.70     -202.92    202.92 o
  -2  13   3     1556.05     1963.40    315.74 o
  -1  13   3      451.80      303.76    181.83 o
   0  13   3     1058.33      753.83    375.49 o
   1  13   3     1726.99     1726.13    306.56 o
   2  13   3      607.46      376.67    185.67 o
   3  13   3        3.38      -94.91    170.75 o
 -14   0   4      492.97      370.75    168.99 o
 -13   0   4       80.77      166.89    161.56 o
 -12   0   4     1446.67     1183.17    205.40 o
 -11   0   4     5755.07     5065.08    454.22 o
 -10   0   4      333.31      344.24    119.64 o
  -9   0   4     1222.23     1051.06    229.67 o
  -8   0   4      860.06      831.12    198.43 o
  -7   0   4     7955.52     7800.66    400.20 o
  -6   0   4      339.98      403.78    131.35 o
  -5   0   4     2474.30     2332.01    221.73 o
  -4   0   4      519.06      477.02     81.09 o
  -3   0   4       19.21        3.59     52.75 o
  -2   0   4        9.01       62.73     68.11 o
  -1   0   4     3991.65     3516.77    157.47 o
   0   0   4    24014.23    27113.37    300.07 o
   1   0   4   223406.88   252676.39   3537.13 o
   2   0   4     3558.11     2927.03    117.69 o
   3   0   4    11451.63    11114.12    236.04 o
   4   0   4     4319.85     4163.43    167.71 o
   5   0   4     6702.07     6690.67    225.41 o
   6   0   4     3705.13     4035.89    197.16 o
   7   0   4     1872.59     2091.77    253.10 o
   8   0   4     4311.47     3855.58    220.14 o
   9   0   4     5949.46     5210.21    294.71 o
  10   0   4      138.17      -60.87    157.21 o
  11   0   4     1987.22     1898.40    243.37 o
  12   0   4      923.64     1122.31    244.14 o
  13   0   4     1456.57     1355.59    210.98 o
 -13   1   4      573.48      596.18    146.98 o
 -12   1   4      794.81      840.95    139.12 o
 -11   1   4      775.85      650.52     97.00 o
 -10   1   4      392.80      377.59     81.48 o
  -9   1   4       12.73      -54.62     54.62 o
  -8   1   4      225.30      121.29     61.73 o
  -7   1   4       47.31       -5.95     46.74 o
  -6   1   4      109.97       69.47     46.45 o
  -5   1   4      169.97      154.76     46.78 o
  -4   1   4      736.30      711.16     62.98 o
  -3   1   4       91.12       24.02     38.72 o
  -2   1   4       34.28       39.95     55.56 o
  -1   1   4       57.86       49.25     35.01 o
   0   1   4     1042.68     1039.48     49.80 o
   1   1   4       75.36       18.14     30.25 o
   2   1   4    13494.21    13757.02    163.92 o
   3   1   4     2966.78     2835.32     90.97 o
   4   1   4     1511.18     1538.35     82.58 o
   5   1   4      286.73      351.68     91.87 o
   6   1   4      143.30      215.28     60.87 o
   7   1   4     2391.69     2293.30    158.55 o
   8   1   4       88.57       61.54     59.19 o
   9   1   4        7.69      -57.20     57.20 o
  10   1   4      394.79      448.77     88.98 o
  11   1   4      434.84      521.22     95.87 o
  12   1   4        0.54      -55.66     66.56 o
  13   1   4       74.97      113.00     66.38 o
 -13   2   4        1.83      -63.59     63.59 o
 -12   2   4      388.06      435.14     96.43 o
 -11   2   4     1195.09     1038.19    140.36 o
 -10   2   4      185.50       98.78     64.00 o
  -9   2   4       16.53       12.83     62.01 o
  -8   2   4      439.03      386.18    107.45 o
  -7   2   4     4928.76     4782.87    162.99 o
  -6   2   4     5081.19     5091.02    155.41 o
  -5   2   4     2576.25     2707.37    137.56 o
  -4   2   4     7442.32     7871.02    189.31 o
  -3   2   4      243.83      302.02     53.71 o
  -2   2   4      234.44      327.43     49.80 o
  -1   2   4       62.51       17.50     30.64 o
   0   2   4     7924.71     7863.69    230.70 o
   1   2   4     7865.62     7954.88    152.14 o
   2   2   4        4.45       30.28     28.61 o
   3   2   4        5.20       23.82     31.40 o
   4   2   4     1274.78     1318.74     77.45 o
   5   2   4     1876.84     1810.88     96.25 o
   6   2   4      901.24      992.59     63.32 o
   7   2   4     2120.54     2281.46    160.87 o
   8   2   4     2075.17     2227.01    136.83 o
   9   2   4     3838.40     3604.87    169.85 o
  10   2   4       32.11       67.92     58.90 o
  11   2   4      655.43      761.96    103.33 o
  12   2   4      785.59      711.95    132.33 o
  13   2   4       14.43      140.25    107.47 o
 -13   3   4       25.36       42.68     82.39 o
 -12   3   4      116.21      183.68     78.17 o
 -11   3   4      300.59      364.29     86.85 o
 -10   3   4        8.60      -22.88     53.75 o
  -9   3   4      412.28      328.81     79.99 o
  -8   3   4       24.05       62.38     55.01 o
  -7   3   4       26.32      138.33     70.02 o
  -6   3   4      359.62      291.91     76.14 o
  -5   3   4       60.76       52.18     51.52 o
  -4   3   4     1031.77      995.58     89.37 o
  -3   3   4      440.43      402.82     60.76 o
  -2   3   4     1098.26     1090.71    134.71 o
  -1   3   4        0.56       18.55     27.67 o
   0   3   4       86.77      113.93     55.61 o
   1   3   4      305.02      438.69     49.85 o
   2   3   4       35.69       38.72     24.24 o
   3   3   4        3.54      -25.09     29.54 o
   4   3   4       38.04       32.22     49.44 o
   5   3   4      146.12      141.77     39.37 o
   6   3   4      673.60      647.77     59.48 o
   7   3   4      309.28      256.04     64.57 o
   8   3   4      287.66      371.53    116.49 o
   9   3   4      229.39      266.35     74.57 o
  10   3   4      341.80      425.08    127.14 o
  11   3   4       43.02       72.27     74.87 o
  12   3   4      130.81      239.90    100.20 o
  13   3   4       13.85      191.06     87.36 o
 -13   4   4       11.24      147.23     86.57 o
 -12   4   4      535.18      507.16    116.69 o
 -11   4   4     1266.47     1367.73    169.39 o
 -10   4   4       19.70       76.30     75.08 o
  -9   4   4      115.60      131.55     81.17 o
  -8   4   4      112.89       48.89     72.01 o
  -7   4   4     2780.28     2709.85    152.26 o
  -6   4   4     1395.27     1451.82    111.58 o
  -5   4   4      288.20      336.39     61.97 o
  -4   4   4     3024.05     3358.51    140.84 o
  -3   4   4      128.37      184.31     43.85 o
  -2   4   4      508.64      406.88     59.65 o
  -1   4   4      501.57      532.77     47.30 o
   0   4   4     6607.98     6675.51    127.35 o
   1   4   4     7354.58     7570.01    108.86 o
   2   4   4      822.75      869.15     44.97 o
   3   4   4      208.39      148.44     36.26 o
   4   4   4      469.21      510.47     49.94 o
   5   4   4     2072.13     2173.86     91.97 o
   6   4   4      133.41       76.08     45.88 o
   7   4   4     2088.13     2308.16    161.44 o
   8   4   4     2148.23     2167.73    169.05 o
   9   4   4      844.86      758.89    116.98 o
  10   4   4       50.29       79.62     68.96 o
  11   4   4     1051.33     1145.02    148.06 o
  12   4   4      169.40      138.42    118.55 o
  13   4   4      108.46       76.76     98.57 o
 -13   5   4       84.37      176.41    137.24 o
 -12   5   4      133.77      164.02     82.54 o
 -11   5   4      453.97      444.36    104.13 o
 -10   5   4       16.69      -51.63     59.48 o
  -9   5   4      166.63       79.78     74.04 o
  -8   5   4        2.99       34.27     62.08 o
  -7   5   4      388.97      424.93    102.37 o
  -6   5   4     1743.84     1760.58    125.23 o
  -5   5   4      355.04      367.16     68.20 o
  -4   5   4      853.62      798.35     67.32 o
  -3   5   4       80.01       87.41     38.14 o
  -2   5   4     1082.23     1045.22     65.59 o
  -1   5   4       52.12       18.07     31.35 o
   0   5   4     3528.96     3435.16     98.96 o
   1   5   4      148.24      181.06     28.31 o
   2   5   4     9419.29     9552.47    160.27 o
   3   5   4      664.42      770.13     65.05 o
   4   5   4      617.90      706.42     86.85 o
   5   5   4       58.26       33.63     43.36 o
   6   5   4      246.68      201.60     64.27 o
   7   5   4      366.44      375.78     98.46 o
   8   5   4      982.28      936.31    128.25 o
   9   5   4      200.37      307.50     86.16 o
  10   5   4      504.27      827.11    172.25 o
  11   5   4        5.65       13.32     94.23 o
  12   5   4        5.24      255.03    112.47 o
 -12   6   4        0.93      152.07    143.52 o
 -11   6   4      561.21      538.39    121.61 o
 -10   6   4     1556.64     1370.44    165.78 o
  -9   6   4      198.06      291.47     91.83 o
  -8   6   4     1041.74      966.17    113.91 o
  -7   6   4     4565.88     4735.18    204.75 o
  -6   6   4      926.16     1052.47    116.93 o
  -5   6   4      206.02       87.89     47.16 o
  -4   6   4      678.84      696.09     78.85 o
  -3   6   4     3878.37     3968.01    136.49 o
  -2   6   4     2518.34     2603.64     96.68 o
  -1   6   4     1161.87     1162.00     66.55 o
   0   6   4     7288.81     7216.17    201.92 o
   1   6   4     1961.26     1646.55     84.71 o
   2   6   4      186.56      240.95     49.34 o
   3   6   4      204.61      251.63     54.34 o
   4   6   4      183.33      169.32     55.73 o
   5   6   4     3405.47     3348.69    134.54 o
   6   6   4        0.41      -28.10     73.29 o
   7   6   4     1154.52     1063.08    175.57 o
   8   6   4     3497.89     3593.36    286.99 o
   9   6   4     1129.14     1105.91    192.89 o
  10   6   4        0.23      134.73    101.10 o
  11   6   4     1179.08     1373.10    211.69 o
  12   6   4      499.14      547.67    152.45 o
 -11   7   4      202.10        5.78     79.18 o
 -10   7   4       59.60       59.44     81.27 o
  -9   7   4      270.95      204.63    132.72 o
  -8   7   4        1.62       28.60     62.32 o
  -7   7   4      279.27      267.22     82.12 o
  -6   7   4     1017.26     1194.56    119.29 o
  -5   7   4     3187.54     2848.75    158.70 o
  -4   7   4     1429.21     1522.60    115.40 o
  -3   7   4     1754.88     1673.62    111.26 o
  -2   7   4      643.08      630.04     64.54 o
  -1   7   4       40.99       67.74     39.88 o
   0   7   4      704.38      855.53     77.82 o
   1   7   4       30.09      -41.98     62.28 o
   2   7   4        2.31      -12.80     59.84 o
   3   7   4       97.12      123.13     70.72 o
   4   7   4      363.65      395.49     91.49 o
   5   7   4      473.39      570.33     99.31 o
   6   7   4       97.28       -2.30     89.25 o
   7   7   4     1662.38     1778.64    181.20 o
   8   7   4      304.70      195.45    118.16 o
   9   7   4     1128.79     1235.41    206.70 o
  10   7   4      920.08      828.76    168.72 o
  11   7   4      173.68      159.56    103.96 o
 -11   8   4     1148.88      990.74    155.58 o
 -10   8   4      484.01      566.38    118.69 o
  -9   8   4        8.69       28.22     77.54 o
  -8   8   4       65.84       28.65     69.61 o
  -7   8   4       32.81       61.08     62.06 o
  -6   8   4      813.47     1000.80    110.29 o
  -5   8   4      221.64      207.32     72.66 o
  -4   8   4     3539.50     3537.70    165.01 o
  -3   8   4      548.35      603.42     82.98 o
  -2   8   4      329.65      377.95    109.39 o
  -1   8   4     1206.56     1321.30    155.53 o
   0   8   4     2734.92     2548.46    174.10 o
   1   8   4     1592.83     1966.92    143.63 o
   2   8   4      216.59      133.55     77.79 o
   3   8   4        7.76       60.92     73.47 o
   4   8   4       62.69      -71.61     71.61 o
   5   8   4     4605.07     4574.87    204.71 o
   6   8   4      391.64      371.29    108.91 o
   7   8   4     1280.14     1266.38    161.29 o
   8   8   4       15.65       56.54    102.54 o
   9   8   4       14.07      184.74    233.64 o
  10   8   4       14.86      168.33    112.14 o
  11   8   4      105.33       53.77    122.13 o
 -10   9   4      460.55      619.79    119.93 o
  -9   9   4      375.54      560.16    128.08 o
  -8   9   4       30.78       36.63     72.23 o
  -7   9   4       81.50       41.79     68.92 o
  -6   9   4      186.75      146.71     86.00 o
  -5   9   4       70.63       70.36     76.84 o
  -4   9   4      519.95      517.89    146.74 o
  -3   9   4      327.18      214.52    111.33 o
  -2   9   4        7.34      -72.33     87.61 o
  -1   9   4       14.60       43.33     95.16 o
   0   9   4      920.36      837.35    142.73 o
   1   9   4      266.94      370.71    111.05 o
   2   9   4      424.72      400.67    100.23 o
   3   9   4      734.05      591.59    106.55 o
   4   9   4       57.13      -62.83     80.09 o
   5   9   4       17.57        6.53     72.58 o
   6   9   4      209.16      316.84    101.92 o
   7   9   4       80.14      185.37    132.89 o
   8   9   4      144.56      106.25    111.07 o
   9   9   4       37.21       50.01    102.10 o
  10   9   4        2.84       -5.73    105.30 o
  -9  10   4        6.14      -38.74     95.55 o
  -8  10   4      570.49      678.78    135.86 o
  -7  10   4     1074.55     1435.51    228.31 o
  -6  10   4     1571.41     1591.50    339.39 o
  -5  10   4       70.85      -24.29     96.75 o
  -4  10   4      228.01      257.28    117.78 o
  -3  10   4     6812.75     6936.13    301.06 o
  -2  10   4      834.49      881.32    147.60 o
  -1  10   4      544.00      518.94    131.83 o
   0  10   4     3182.48     3071.19    342.86 o
   1  10   4      542.74      610.34    132.97 o
   2  10   4       38.57      129.00     90.02 o
   3  10   4      352.52      375.39    108.21 o
   4  10   4      287.93      383.91    117.06 o
   5  10   4     1369.79     1232.49    173.11 o
   6  10   4       27.61       77.82    151.66 o
   7  10   4     1818.21     1719.26    269.26 o
   8  10   4      245.87      785.85    360.77 o
   9  10   4       58.25      -99.07    133.14 o
  -8  11   4        6.72     -204.32    204.32 o
  -7  11   4       55.13       57.96    128.97 o
  -6  11   4       86.22        2.73    119.56 o
  -5  11   4       46.78       42.83    103.74 o
  -4  11   4        8.15      151.70    119.44 o
  -3  11   4        2.00      -49.12     91.43 o
  -2  11   4       33.44      -45.97     84.06 o
  -1  11   4      791.47      968.36    159.56 o
   0  11   4       75.43      223.99    109.57 o
   1  11   4       70.73      105.26    102.64 o
   2  11   4      832.46      857.66    153.02 o
   3  11   4        7.44       31.85     89.41 o
   4  11   4       77.30       67.53    103.51 o
   5  11   4        1.58      -90.29     90.29 o
   6  11   4      326.78      126.93    352.57 o
   7  11   4      244.37      288.99    110.13 o
  -6  12   4      252.41      501.34    252.20 o
  -5  12   4      413.92      -42.50    163.36 o
  -4  12   4      196.25       11.84    281.91 o
  -3  12   4     3104.98     3411.75    323.19 o
  -2  12   4     1826.09     1782.75    209.23 o
  -1  12   4      874.69      584.40    252.11 o
   0  12   4     2812.30     2840.63    299.08 o
   1  12   4      860.27      697.06    223.75 o
   2  12   4      335.49      373.84    124.30 o
   3  12   4       63.87       81.86    234.14 o
   4  12   4      649.76      574.40    151.38 o
   5  12   4     2399.60     2239.35    239.10 o
   6  12   4        0.73     -111.58    111.58 o
  -3  13   4      190.83      427.08    258.86 o
  -2  13   4      583.26     1039.54    333.11 o
  -1  13   4      225.17       10.45    159.56 o
   0  13   4       61.62       52.47     98.34 o
   1  13   4      141.90       86.62    162.48 o
   2  13   4        5.82     -143.36    149.73 o
   3  13   4        7.12      -70.27     94.76 o
 -13   1   5      465.65      528.71    139.04 o
 -12   1   5      274.70      283.19     94.99 o
 -11   1   5      746.16      633.48    118.16 o
 -10   1   5     1196.09     1222.23    146.32 o
  -9   1   5       92.74       23.05     69.66 o
  -8   1   5     4421.89     4503.50    175.77 o
  -7   1   5     1057.20      938.33     94.82 o
  -6   1   5      168.64      150.79     52.12 o
  -5   1   5     7294.23     6723.24    197.57 o
  -4   1   5     4301.97     4394.97    181.31 o
  -3   1   5     4148.05     3802.38    125.01 o
  -2   1   5      902.73      890.77     79.12 o
  -1   1   5     4739.62     4684.74    114.53 o
   0   1   5    15041.86    14921.98    164.86 o
   1   1   5     8981.88     9240.99    131.40 o
   2   1   5     1041.76      917.33     56.34 o
   3   1   5     3043.49     3015.61    120.26 o
   4   1   5      751.36      756.43     68.46 o
   5   1   5     1353.28     1448.36     94.97 o
   6   1   5     3452.18     3614.07    138.61 o
   7   1   5     5173.95     4840.78    165.79 o
   8   1   5     3988.69     3657.36    164.41 o
   9   1   5       39.23       27.77     62.76 o
  10   1   5      723.76      724.65    105.87 o
  11   1   5      338.96      464.40     95.98 o
  12   1   5       13.74      120.00     67.16 o
  13   1   5       58.64       28.46     74.90 o
 -13   2   5       26.81      136.57     89.53 o
 -12   2   5        3.22        6.77     67.57 o
 -11   2   5       62.51       93.97     63.92 o
 -10   2   5       46.39       59.30     67.14 o
  -9   2   5      119.34       89.72     63.72 o
  -8   2   5        0.31      -28.76     51.73 o
  -7   2   5      144.78      107.45     54.94 o
  -6   2   5       15.83       55.83     57.30 o
  -5   2   5     1063.46     1089.02    101.58 o
  -4   2   5       37.02       12.15     41.58 o
  -3   2   5       47.81       37.56     38.32 o
  -2   2   5      109.64      143.96     60.83 o
  -1   2   5     5065.39     4799.70    115.17 o
   0   2   5      940.76      729.16     99.51 o
   1   2   5      254.70      245.06     50.87 o
   2   2   5     3050.54     3047.24    117.80 o
   3   2   5      153.79      238.61     50.85 o
   4   2   5       43.88       18.22     37.11 o
   5   2   5      312.58      271.44     54.45 o
   6   2   5      749.25      742.51     88.44 o
   7   2   5       41.77       -6.66     52.67 o
   8   2   5      716.22      780.22     96.33 o
   9   2   5       56.69      108.82     64.70 o
  10   2   5       21.84       43.89     72.18 o
  11   2   5       15.07      157.33     94.66 o
  12   2   5      147.64      170.92    160.20 o
  13   2   5        3.20      185.40     83.59 o
 -13   3   5        1.36       30.49     79.26 o
 -12   3   5      484.50      575.74    101.63 o
 -11   3   5      888.29      872.39    120.17 o
 -10   3   5        3.06      -41.86     56.72 o
  -9   3   5       43.24       81.58     71.55 o
  -8   3   5      518.14      457.80    100.36 o
  -7   3   5      124.35      -23.65     58.72 o
  -6   3   5      380.62      389.59     85.33 o
  -5   3   5      791.31      892.19     97.72 o
  -4   3   5     3702.90     3513.35    137.81 o
  -3   3   5     1022.01      930.59     80.98 o
  -2   3   5     1060.70     1183.39     66.84 o
  -1   3   5      131.06      110.87     31.74 o
   0   3   5    12032.31    11210.75    261.01 o
   1   3   5      625.80      766.85     68.26 o
   2   3   5      470.80      437.40     36.70 o
   3   3   5      125.26      154.91     70.73 o
   4   3   5     1665.47     1691.06     85.82 o
   5   3   5     1827.14     1838.31     99.16 o
   6   3   5     1998.84     2053.53    169.52 o
   7   3   5     2621.60     2290.86    154.78 o
   8   3   5     1686.35     1587.44    123.73 o
   9   3   5      121.00       69.96     74.24 o
  10   3   5      916.14     1118.62    141.58 o
  11   3   5       81.27      -43.48     90.21 o
  12   3   5        2.92       25.16     76.60 o
  13   3   5        0.09      -11.15    248.24 o
 -13   4   5        4.44      -74.67     74.67 o
 -12   4   5      202.33      123.69     94.68 o
 -11   4   5      122.57      139.12    105.83 o
 -10   4   5       50.97      -25.81     61.03 o
  -9   4   5      245.15       67.75    109.87 o
  -8   4   5       35.65       80.39     63.69 o
  -7   4   5      387.13      356.24     74.94 o
  -6   4   5      442.24      501.75     92.33 o
  -5   4   5      240.74      297.99     69.41 o
  -4   4   5      690.20      516.28     74.91 o
  -3   4   5     1294.89     1035.62     86.75 o
  -2   4   5      827.70      961.48     66.25 o
  -1   4   5      346.96      362.17     48.85 o
   0   4   5     1042.87     1118.42     88.89 o
   1   4   5     1695.36     1548.25    103.39 o
   2   4   5       31.17        0.25     23.70 o
   3   4   5       53.00       71.72     32.66 o
   4   4   5       32.98      -15.04     33.18 o
   5   4   5       20.75       54.67     47.87 o
   6   4   5      129.34      168.47     68.89 o
   7   4   5      323.04      337.89     88.38 o
   8   4   5       29.00       -6.98     73.93 o
   9   4   5      257.04      208.61     78.76 o
  10   4   5       13.69       27.22     61.97 o
  11   4   5       42.30     -178.33    182.69 o
  12   4   5       15.66      170.79    225.19 o
 -12   5   5     2470.29     2134.72    212.65 o
 -11   5   5     1429.91     1271.22    165.51 o
 -10   5   5       63.75      145.47     82.14 o
  -9   5   5      210.36      192.75     89.15 o
  -8   5   5     1312.14     1207.73    128.71 o
  -7   5   5     2837.41     2706.98    157.12 o
  -6   5   5        3.97       25.95     53.97 o
  -5   5   5     2799.94     3016.26    139.10 o
  -4   5   5     4863.62     4968.20    133.18 o
  -3   5   5     3594.53     3923.09    121.76 o
  -2   5   5       53.46       31.33     33.87 o
  -1   5   5     2916.70     2918.65    107.74 o
   0   5   5    15528.32    15939.62    216.79 o
   1   5   5     2763.97     2697.98     92.99 o
   2   5   5     3049.33     2966.85     82.70 o
   3   5   5      139.63      235.74     48.51 o
   4   5   5    12453.95    12690.36    222.91 o
   5   5   5     2598.79     2614.16    121.89 o
   6   5   5     3624.62     3762.00    174.89 o
   7   5   5     4801.90     4502.46    500.06 o
   8   5   5     2467.13     2422.97    246.98 o
   9   5   5      193.84       94.34     95.69 o
  10   5   5      390.16      154.94    123.00 o
  11   5   5      869.17     1093.62    229.29 o
  12   5   5      473.61      698.95    165.61 o
 -12   6   5      155.21      189.21    183.77 o
 -11   6   5       12.15      -40.19     69.30 o
 -10   6   5      373.32      301.30    101.23 o
  -9   6   5      879.41      643.53    131.64 o
  -8   6   5      212.05      156.27     73.66 o
  -7   6   5     1926.56     1916.15    145.36 o
  -6   6   5      760.07      877.52    101.89 o
  -5   6   5      140.74      111.32     50.13 o
  -4   6   5      483.21      561.89     68.02 o
  -3   6   5      385.76      385.94     56.89 o
  -2   6   5      151.64      248.74     47.47 o
  -1   6   5     2918.48     2847.16    124.96 o
   0   6   5        7.90      111.75     40.12 o
   1   6   5     2818.77     2971.40    164.99 o
   2   6   5     2133.98     2107.19    148.62 o
   3   6   5       60.02      134.65     75.25 o
   4   6   5      145.40      256.35     88.59 o
   5   6   5        3.16       22.27     67.89 o
   6   6   5     1847.55     1502.09    196.53 o
   7   6   5      279.04      354.19    124.77 o
   8   6   5      295.56      199.51    120.08 o
   9   6   5      268.99      212.52    302.52 o
  10   6   5      141.11      217.68    124.31 o
  11   6   5      252.73      307.16    129.18 o
  12   6   5      144.80      158.83    122.99 o
 -11   7   5     1859.05     2107.73    214.84 o
 -10   7   5       11.44      -81.66     81.66 o
  -9   7   5      306.05      300.96     98.99 o
  -8   7   5     1124.11     1076.31    120.68 o
  -7   7   5     2629.32     2671.69    167.77 o
  -6   7   5      548.68      464.09     88.49 o
  -5   7   5     3756.41     3745.68    169.41 o
  -4   7   5    14372.55    15149.35    289.63 o
  -3   7   5     4563.77     4506.08    135.32 o
  -2   7   5      453.83      467.00     58.71 o
  -1   7   5     3978.97     3832.47    180.53 o
   0   7   5     7803.03     7953.63    245.39 o
   1   7   5     1745.20     1630.50    132.37 o
   2   7   5        8.17      -28.35     63.18 o
   3   7   5     1113.56      949.93    115.98 o
   4   7   5     5229.71     5056.40    222.77 o
   5   7   5      150.80      173.60     93.46 o
   6   7   5     2098.14     1795.29    310.71 o
   7   7   5     2126.36     2387.17    247.97 o
   8   7   5      290.72      262.24    295.60 o
   9   7   5     2401.30     2203.26    257.99 o
  10   7   5      300.50      647.25    151.85 o
  11   7   5     1361.54     2119.69    439.76 o
 -11   8   5        6.01       34.86     98.24 o
 -10   8   5      161.66      212.20     90.63 o
  -9   8   5        2.72       22.07     85.50 o
  -8   8   5        1.15      -36.72     64.33 o
  -7   8   5       65.55       56.50    127.46 o
  -6   8   5      572.81      494.60     92.62 o
  -5   8   5       11.56       -8.65     54.49 o
  -4   8   5      305.25      327.44     97.60 o
  -3   8   5      560.37      460.84    137.29 o
  -2   8   5      276.85      477.07    139.00 o
  -1   8   5       16.46      -21.02     92.51 o
   0   8   5      271.60      161.10     99.72 o
   1   8   5      159.67      194.17     78.85 o
   2   8   5        6.85       59.61    102.09 o
   3   8   5     1050.44      968.07    129.19 o
   4   8   5      618.52      728.32    117.67 o
   5   8   5      124.07      114.50     93.06 o
   6   8   5       10.16       91.65    100.56 o
   7   8   5      958.29      835.28    177.80 o
   8   8   5       28.35       63.43    102.14 o
   9   8   5     1089.43     1098.93    268.72 o
  10   8   5       20.94      179.43    107.27 o
 -10   9   5        1.55       89.02    167.71 o
  -9   9   5      528.29      571.57    194.72 o
  -8   9   5       29.66       -6.70     85.61 o
  -7   9   5      170.61      263.59     97.90 o
  -6   9   5      176.75      127.13     88.88 o
  -5   9   5      791.61      977.37    177.31 o
  -4   9   5     3972.53     3750.23    292.27 o
  -3   9   5      506.82      353.08    132.84 o
  -2   9   5       14.74      -34.07     97.43 o
  -1   9   5     2852.25     2586.28    250.76 o
   0   9   5      373.40      237.34    114.53 o
   1   9   5     1323.73     1558.31    284.55 o
   2   9   5       24.51       47.57     81.31 o
   3   9   5      464.86      456.26    101.26 o
   4   9   5     2799.70     2833.96    187.63 o
   5   9   5      169.64       88.36     79.09 o
   6   9   5     2534.06     2506.45    266.68 o
   7   9   5     1468.27     1603.35    226.90 o
   8   9   5      147.71      320.17    128.14 o
   9   9   5      101.96       47.99    107.24 o
  -9  10   5       44.15     -100.65    100.65 o
  -8  10   5       25.13       97.60    137.94 o
  -7  10   5       96.31      101.57    120.31 o
  -6  10   5      284.55      335.61    150.57 o
  -5  10   5       30.34     -103.66    103.66 o
  -4  10   5        2.74        1.44    100.52 o
  -3  10   5      316.63      184.52    111.64 o
  -2  10   5      682.70      575.43    156.12 o
  -1  10   5      362.08      669.13    163.41 o
   0  10   5       32.98       59.14     91.88 o
   1  10   5      273.11      281.02    110.07 o
   2  10   5       44.85        0.05    118.88 o
   3  10   5      176.23      283.06    214.88 o
   4  10   5      124.84       74.56     77.30 o
   5  10   5       83.43      136.42     86.70 o
   6  10   5      491.21      747.32    157.74 o
   7  10   5       67.89       94.90    119.06 o
   8  10   5      235.61      156.22    218.53 o
  -7  11   5      524.90      372.23    401.09 o
  -6  11   5      318.04      157.20    130.12 o
  -5  11   5       44.64       28.45    175.39 o
  -4  11   5     4252.38     4634.41    354.67 o
  -3  11   5     1489.50     1627.15    232.62 o
  -2  11   5      872.99      702.21    162.94 o
  -1  11   5      920.90      931.68    188.43 o
   0  11   5     1393.16     1606.19    200.43 o
   1  11   5      726.67      832.53    153.02 o
   2  11   5        0.43       86.84    100.59 o
   3  11   5      733.48      645.86    148.54 o
   4  11   5     4032.64     4365.06    335.49 o
   5  11   5      131.05      142.26    101.53 o
   6  11   5     1917.34     2188.16    369.73 o
   7  11   5      818.03      891.35    292.79 o
  -5  12   5      269.25      449.23    196.39 o
  -4  12   5       53.41       60.95    112.10 o
  -3  12   5      435.43      411.42    141.86 o
  -2  12   5      474.06      214.18    265.01 o
  -1  12   5      230.65      146.69    124.25 o
   0  12   5        0.45      -10.06    171.55 o
   1  12   5      148.95       99.92    205.54 o
   2  12   5      722.54      464.44    181.36 o
   3  12   5      299.61       98.29    128.49 o
   4  12   5       89.13      140.59    113.27 o
   5  12   5      742.84      638.06    223.53 o
  -2  13   5       83.61       92.46    112.77 o
  -1  13   5       37.56       79.00    108.24 o
   0  13   5       87.69      -18.58    206.50 o
   1  13   5      219.25      286.90    129.85 o
   2  13   5       81.13      152.61    122.48 o
 -13   0   6      579.14      595.21    218.66 o
 -12   0   6     2159.01     2401.10    267.83 o
 -11   0   6      471.76      391.83    120.94 o
 -10   0   6      863.92     1017.65    255.92 o
  -9   0   6     5754.96     6303.46    318.52 o
  -8   0   6     9007.89     8568.12    334.94 o
  -7   0   6       60.04       54.75     77.58 o
  -6   0   6     3974.59     4128.04    210.27 o
  -5   0   6     4524.69     4033.35    214.95 o
  -4   0   6    13078.34    14074.27    452.69 o
  -3   0   6      185.89      291.38     90.90 o
  -2   0   6       50.50      141.59     72.97 o
  -1   0   6     9127.05     8462.84    201.39 o
   0   0   6     3649.48     3863.35    159.13 o
   1   0   6    16020.65    16432.83    277.62 o
   2   0   6      240.32      164.79     55.98 o
   3   0   6    18578.01    19834.01    345.77 o
   4   0   6    44072.07    47341.87    724.10 o
   5   0   6     4727.89     4503.63    200.18 o
   6   0   6    17534.29    17038.56    404.74 o
   7   0   6     6847.64     6842.49    278.26 o
   8   0   6       16.52       15.76     82.13 o
   9   0   6      928.27      913.26    324.92 o
  10   0   6      388.96      512.38    189.73 o
  11   0   6      289.62      605.39    142.94 o
  12   0   6        5.23      106.50    115.35 o
  13   0   6      687.06     1033.95    348.35 o
 -13   1   6        8.10      107.03     83.52 o
 -12   1   6       16.21       62.11     63.82 o
 -11   1   6      215.36       98.76     70.26 o
 -10   1   6     1439.57     1400.63    135.81 o
  -9   1   6     1050.53     1004.36    114.98 o
  -8   1   6     1409.34     1299.10    118.78 o
  -7   1   6     1832.29     1859.13    128.54 o
  -6   1   6        6.98       71.31     56.82 o
  -5   1   6       81.78      150.09     57.15 o
  -4   1   6      145.78      159.97     51.50 o
  -3   1   6      389.31      281.28     96.27 o
  -2   1   6     1062.92     1006.58     86.17 o
  -1   1   6       57.53       60.81     37.30 o
   0   1   6      461.87      466.44     45.30 o
   1   1   6     3152.58     3407.02     90.95 o
   2   1   6       22.57       92.40     36.90 o
   3   1   6     1014.08     1017.10     69.91 o
   4   1   6      580.39      622.98     67.80 o
   5   1   6     4740.94     4426.37    188.18 o
   6   1   6     1137.86     1283.07    104.07 o
   7   1   6      160.11      239.43     68.62 o
   8   1   6       46.91       59.58     63.41 o
   9   1   6        0.00       72.61     64.52 o
  10   1   6      352.41      465.96     89.88 o
  11   1   6       51.60       54.98     67.84 o
  12   1   6        7.74       21.13     70.76 o
  13   1   6       45.05       99.40     93.01 o
 -13   2   6      292.85      361.53    125.99 o
 -12   2   6     1399.04     1975.24    389.22 o
 -11   2   6      692.21      727.50    231.28 o
 -10   2   6       19.73       10.66     58.27 o
  -9   2   6     1611.68     1628.43    135.73 o
  -8   2   6     3426.66     3777.48    298.42 o
  -7   2   6       54.13      -27.21     57.39 o
  -6   2   6     2702.34     2574.42    231.36 o
  -5   2   6    13641.00    14264.90    345.15 o
  -4   2   6    13731.90    13675.35    334.34 o
  -3   2   6     4548.39     4574.46    176.24 o
  -2   2   6     2250.53     2222.21     96.58 o
  -1   2   6    32568.96    34851.39    394.66 o
   0   2   6    10730.30    11493.32    144.80 o
   1   2   6     1737.57     1582.51     58.81 o
   2   2   6     6109.23     6453.61    120.91 o
   3   2   6     4943.68     5151.02    122.54 o
   4   2   6     4454.40     4532.40    129.01 o
   5   2   6     1275.94     1212.89     89.02 o
   6   2   6     5759.72     5746.59    167.60 o
   7   2   6     2269.75     2397.29    134.39 o
   8   2   6       40.80      -11.49     60.16 o
   9   2   6       49.36       32.19     63.19 o
  10   2   6     1181.06     1421.22    134.05 o
  11   2   6      241.33      365.09    103.44 o
  12   2   6       53.67      156.86    126.76 o
  13   2   6      419.87      475.44    145.04 o
 -13   3   6       96.68       15.47     97.26 o
 -12   3   6      223.29       60.96     82.76 o
 -11   3   6       59.10       -7.69     77.25 o
 -10   3   6      194.42      157.89     79.65 o
  -9   3   6        1.51      -18.51     71.51 o
  -8   3   6      106.27      143.69     74.93 o
  -7   3   6       20.28       17.74     64.80 o
  -6   3   6       86.04       -9.53     56.99 o
  -5   3   6        0.03      -10.15     55.44 o
  -4   3   6      373.79      298.15     63.46 o
  -3   3   6      337.64      273.61     47.57 o
  -2   3   6      853.14      671.05     76.17 o
  -1   3   6       40.86       38.87     31.65 o
   0   3   6      605.14      615.62     89.62 o
   1   3   6       10.73      -26.03     37.39 o
   2   3   6       85.33      153.79     53.25 o
   3   3   6       43.04      -18.80     32.49 o
   4   3   6      477.36      470.85     57.55 o
   5   3   6      543.23      560.13     67.08 o
   6   3   6      155.72      143.41     56.59 o
   7   3   6      163.72      270.48     65.30 o
   8   3   6      412.31      404.89     81.86 o
   9   3   6      189.82      441.97     96.16 o
  10   3   6       30.48       65.42     71.27 o
  11   3   6       32.72      194.75    115.93 o
  12   3   6       61.13       98.29    185.12 o
 -13   4   6      494.53      514.41    129.75 o
 -12   4   6      444.11      630.84    182.33 o
 -11   4   6     1401.49     1296.10    227.28 o
 -10   4   6       30.97      -32.80     72.91 o
  -9   4   6     1687.46     1654.44    164.97 o
  -8   4   6     1214.15     1245.42    144.00 o
  -7   4   6      115.59       22.90     66.58 o
  -6   4   6     1832.95     1676.02    219.24 o
  -5   4   6     4968.88     4434.21    174.14 o
  -4   4   6     5176.73     4793.84    154.11 o
  -3   4   6      700.90      712.52     67.59 o
  -2   4   6       66.23       83.68     38.24 o
  -1   4   6     9591.84     9471.91    165.08 o
   0   4   6     6094.48     5937.78    223.64 o
   1   4   6     1282.04     1256.49    140.94 o
   2   4   6     7887.65     7471.87    178.09 o
   3   4   6     1665.95     1658.37     69.02 o
   4   4   6     2984.56     2696.93    192.22 o
   5   4   6      795.83      833.10     79.27 o
   6   4   6     4897.60     4664.16    188.06 o
   7   4   6     1289.35     1363.93    136.28 o
   8   4   6      221.00      349.59    126.61 o
   9   4   6      208.84      138.37    104.62 o
  10   4   6      551.58      425.79    212.26 o
  11   4   6      291.99      294.91    180.13 o
  12   4   6       13.14      133.57    108.16 o
 -12   5   6       86.88       -7.99     80.62 o
 -11   5   6        9.39       53.38     75.57 o
 -10   5   6      217.18      164.05     98.90 o
  -9   5   6     1596.29     1292.86    155.01 o
  -8   5   6      963.75      973.94    149.29 o
  -7   5   6       71.57      -30.64     58.36 o
  -6   5   6      120.46       87.96     98.89 o
  -5   5   6      175.25      112.44     54.57 o
  -4   5   6       58.99       37.86     45.42 o
  -3   5   6     1469.07     1852.74    130.83 o
  -2   5   6      940.00      934.03     70.50 o
  -1   5   6       31.44      104.19     47.56 o
   0   5   6     2750.98     2834.82    180.63 o
   1   5   6       91.12      138.67     44.66 o
   2   5   6       50.11       71.07     46.51 o
   3   5   6     1666.06     1725.11    173.38 o
   4   5   6      130.69      222.34     84.39 o
   5   5   6     4217.96     4235.56    263.41 o
   6   5   6      201.76      216.91    111.99 o
   7   5   6      806.02      741.41    160.76 o
   8   5   6      397.27      550.38    142.70 o
   9   5   6       91.36       44.74     91.73 o
  10   5   6       14.97      136.19    108.31 o
  11   5   6      108.68       75.59    102.29 o
  12   5   6       52.36      161.08    130.58 o
 -12   6   6     1448.84     1503.25    206.04 o
 -11   6   6      322.21      177.25    131.58 o
 -10   6   6      172.24      189.54     95.04 o
  -9   6   6      274.82      446.21    104.15 o
  -8   6   6      661.12      667.03    103.20 o
  -7   6   6      867.82      986.79    113.07 o
  -6   6   6      159.13      223.65     61.29 o
  -5   6   6    13763.04    12968.74    233.45 o
  -4   6   6     7049.22     7085.57    168.44 o
  -3   6   6       62.72       79.55     47.39 o
  -2   6   6     1660.70     1733.67    114.43 o
  -1   6   6     4684.52     4428.96    185.06 o
   0   6   6     6485.33     7488.40    234.47 o
   1   6   6       78.76       13.38     64.47 o
   2   6   6     6464.95     6255.20    224.18 o
   3   6   6     4368.71     4301.35    196.32 o
   4   6   6      266.49      310.80     96.39 o
   5   6   6     1094.36     1159.92    146.88 o
   6   6   6     3190.87     3173.82    262.69 o
   7   6   6      689.11      519.29    140.29 o
   8   6   6      232.04      307.05    123.61 o
   9   6   6      336.14      419.78    133.39 o
  10   6   6      540.10      816.41    162.10 o
  11   6   6      903.19     1097.48    234.02 o
 -11   7   6       49.33      280.25     97.97 o
 -10   7   6       13.23      120.81     89.24 o
  -9   7   6        3.94      -28.87     72.15 o
  -8   7   6       48.94      117.04     73.73 o
  -7   7   6      288.28      255.86     72.58 o
  -6   7   6      114.63      267.39    120.96 o
  -5   7   6        0.10        5.06     57.57 o
  -4   7   6      601.95      695.70     89.61 o
  -3   7   6     1675.67     1597.69    117.88 o
  -2   7   6     6147.67     6069.29    232.57 o
  -1   7   6        0.52      -27.31     66.17 o
   0   7   6     2963.28     2880.06    185.47 o
   1   7   6        1.23       18.23     70.30 o
   2   7   6      229.37      227.76     88.82 o
   3   7   6       13.57      -50.14     69.27 o
   4   7   6        5.97      -29.38     75.85 o
   5   7   6       42.63      -75.60     75.60 o
   6   7   6       64.45      160.34    109.34 o
   7   7   6      987.46     1054.01    186.01 o
   8   7   6        3.73      111.82    109.21 o
   9   7   6       31.62      108.38    111.57 o
  10   7   6       91.02      306.20    226.73 o
  11   7   6        6.49      113.87    116.50 o
 -10   8   6       20.96       -5.24     82.04 o
  -9   8   6       26.04      -16.85     70.92 o
  -8   8   6      188.68      295.15     81.62 o
  -7   8   6      155.24      136.94     81.52 o
  -6   8   6      178.18       64.39     81.50 o
  -5   8   6     1659.81     1677.82    166.73 o
  -4   8   6      123.74       91.62     83.91 o
  -3   8   6     3348.60     3074.89    264.38 o
  -2   8   6     1494.30     1435.67    199.87 o
  -1   8   6     1564.67     1721.93    161.71 o
   0   8   6      800.15      692.74    135.82 o
   1   8   6      218.11      208.37     94.58 o
   2   8   6      736.01      773.22    126.12 o
   3   8   6     3590.55     3248.78    209.72 o
   4   8   6       13.22       57.18     84.89 o
   5   8   6     1062.86      979.11    140.22 o
   6   8   6      763.12      858.93    162.02 o
   7   8   6       23.42       31.93    100.20 o
   8   8   6      214.05       44.47    109.22 o
   9   8   6      266.49      535.89    154.33 o
  10   8   6      133.94      110.85    114.35 o
 -10   9   6     1587.37     1395.14    282.55 o
  -9   9   6      140.70      151.93    122.03 o
  -8   9   6      544.31      597.06    130.35 o
  -7   9   6     1342.16     1326.66    166.15 o
  -6   9   6      591.50      816.78    134.02 o
  -5   9   6        1.04      -34.35    163.87 o
  -4   9   6      127.72       29.80     91.90 o
  -3   9   6      470.85      352.61    131.80 o
  -2   9   6     2232.06     2056.27    444.11 o
  -1   9   6       55.05      112.42    110.74 o
   0   9   6      827.65      861.20    174.58 o
   1   9   6     3236.63     3430.50    317.38 o
   2   9   6      207.38      202.42     99.72 o
   3   9   6       67.77       27.07    113.62 o
   4   9   6     1407.84     1240.93    154.92 o
   5   9   6     2018.67     1895.16    184.18 o
   6   9   6      184.36      -55.91    107.55 o
   7   9   6        2.55      104.75    121.67 o
   8   9   6       91.22      207.60    124.07 o
   9   9   6       31.06       25.93    104.61 o
  -8  10   6      849.68      703.35    224.68 o
  -7  10   6      678.80      528.64    232.23 o
  -6  10   6     1119.17     1022.96    358.59 o
  -5  10   6     7561.18     7502.92    397.89 o
  -4  10   6     2200.25     2789.33    286.37 o
  -3  10   6       45.25       61.54    110.83 o
  -2  10   6      944.96     1078.55    189.88 o
  -1  10   6      917.96      844.04    172.50 o
   0  10   6     3370.21     3696.26    357.82 o
   1  10   6       21.30      137.78    125.85 o
   2  10   6     1987.64     1777.03    229.37 o
   3  10   6     2303.75     1946.66    237.14 o
   4  10   6      132.08      114.50     95.22 o
   5  10   6     1016.46     1231.46    170.34 o
   6  10   6      280.27      285.31    127.87 o
   7  10   6      499.83      678.53    267.69 o
   8  10   6      460.23      640.20    163.48 o
  -7  11   6      343.31      686.09    286.77 o
  -6  11   6      479.81      384.78    152.14 o
  -5  11   6       82.31      195.98    126.46 o
  -4  11   6      551.81      627.08    167.73 o
  -3  11   6      689.97      594.62    159.41 o
  -2  11   6      213.91      247.90    275.25 o
  -1  11   6        9.20       18.09    202.79 o
   0  11   6      332.07      438.22    231.98 o
   1  11   6      119.20      -12.41    184.99 o
   2  11   6      227.52      122.96    434.89 o
   3  11   6        0.11       75.91    110.06 o
   4  11   6      305.25      124.23    130.79 o
   5  11   6      838.51      821.23    186.04 o
   6  11   6        7.69      114.20    163.10 o
   7  11   6       73.67      116.68    117.98 o
  -5  12   6     4494.18     5131.14    672.12 o
  -4  12   6      857.54     1121.45    202.56 o
  -3  12   6      280.08      515.27    217.77 o
  -2  12   6      226.28      170.77    125.33 o
  -1  12   6      262.70      322.56    248.75 o
   0  12   6     1389.15     1172.57    228.78 o
   1  12   6       53.77      141.24    117.99 o
   2  12   6     2010.61     1880.00    253.32 o
   3  12   6     2528.80     2953.84    307.51 o
   4  12   6       46.94      -76.89     92.21 o
   5  12   6      616.33      553.31    209.96 o
  -1  13   6      150.46      379.29    172.70 o
   0  13   6       14.65      -11.59    115.18 o
   1  13   6      528.88      506.90    211.49 o
 -13   1   7      418.29      443.13     93.24 o
 -12   1   7     2237.65     2409.95    189.68 o
 -11   1   7       52.42      -38.86     59.50 o
 -10   1   7     2681.93     2648.47    179.37 o
  -9   1   7      743.99      674.12     99.09 o
  -8   1   7      653.95      601.22    110.72 o
  -7   1   7      103.73      200.25     70.82 o
  -6   1   7     3864.81     3873.35    172.21 o
  -5   1   7    17132.50    16592.79    388.85 o
  -4   1   7     3251.84     3016.59    163.97 o
  -3   1   7      659.73      656.18     91.64 o
  -2   1   7    16533.13    16816.53    258.47 o
  -1   1   7    12364.16    13108.48    211.28 o
   0   1   7     1529.88     1547.22     80.82 o
   1   1   7    21842.32    23250.06    245.22 o
   2   1   7     3706.60     3625.52    105.12 o
   3   1   7      994.46      966.80     72.50 o
   4   1   7     1423.78     1481.90     92.78 o
   5   1   7     5411.41     5242.78    166.60 o
   6   1   7     3899.78     3744.90    149.58 o
   7   1   7      225.01      319.08     74.21 o
   8   1   7      872.72      927.69    108.21 o
   9   1   7      900.39      859.22    107.64 o
  10   1   7      492.54      418.02    103.64 o
  11   1   7      424.47      384.59     93.38 o
  12   1   7     1155.21     1487.23    174.47 o
  13   1   7     1080.24     1328.25    197.08 o
 -13   2   7       11.74      -96.65     96.65 o
 -12   2   7       65.81       93.33    106.61 o
 -11   2   7       18.44      115.59     82.29 o
 -10   2   7        0.81      -71.32     71.32 o
  -9   2   7       46.95       94.97     85.42 o
  -8   2   7      115.53       87.25    125.85 o
  -7   2   7       94.94       47.07     65.50 o
  -6   2   7       79.15        3.76     57.02 o
  -5   2   7      170.71      130.15     59.74 o
  -4   2   7      394.19      365.39     80.59 o
  -3   2   7     1483.59     1731.62    126.27 o
  -2   2   7      764.37      808.07     72.85 o
  -1   2   7      531.10      581.26     58.75 o
   0   2   7        2.18      -17.09     26.62 o
   1   2   7     1139.14     1147.93     65.71 o
   2   2   7      319.86      288.56     42.98 o
   3   2   7       63.65       42.80     36.70 o
   4   2   7      128.58      163.04     48.47 o
   5   2   7     1047.74     1038.99     86.62 o
   6   2   7      170.68      119.96     76.54 o
   7   2   7        1.59       47.57     59.06 o
   8   2   7      518.18      624.61     93.00 o
   9   2   7       78.20      121.40     67.91 o
  10   2   7        7.46      -19.46     89.55 o
  11   2   7      187.71      210.67     92.91 o
  12   2   7       69.90      110.16    108.15 o
 -13   3   7      402.93      681.85    147.20 o
 -12   3   7      746.86     1151.09    206.71 o
 -11   3   7       64.24      -42.33     98.91 o
 -10   3   7      742.71      705.63    134.53 o
  -9   3   7     2276.45     2215.25    193.07 o
  -8   3   7      376.89      358.62     94.76 o
  -7   3   7       43.40       62.32     67.34 o
  -6   3   7     1919.02     2045.38    318.91 o
  -5   3   7     6004.07     5191.14    185.45 o
  -4   3   7      446.05      730.89    105.16 o
  -3   3   7      181.89      213.89     56.12 o
  -2   3   7     1128.74     1949.55    161.69 o
  -1   3   7     4527.98     4154.77    117.60 o
   0   3   7      665.54      701.91     78.60 o
   1   3   7     8272.69     8059.31    192.00 o
   2   3   7     1214.65     1145.44     95.33 o
   3   3   7     5575.65     5645.98    127.37 o
   4   3   7     1392.89     1430.92    115.79 o
   5   3   7     1784.41     1661.06    100.64 o
   6   3   7     1715.21     1463.71    146.16 o
   7   3   7      146.55      206.32     67.33 o
   8   3   7     1542.34     1515.55    147.99 o
   9   3   7      151.16      166.11    104.54 o
  10   3   7        7.60      -65.81     94.27 o
  11   3   7        0.94       51.79    107.54 o
  12   3   7      334.04      666.00    171.38 o
 -12   4   7      194.56      228.86    119.00 o
 -11   4   7      126.69       25.84    101.02 o
 -10   4   7      168.04      147.81     89.85 o
  -9   4   7      426.45      576.05    117.02 o
  -8   4   7        5.04       15.14     68.62 o
  -7   4   7        5.04      -63.04     63.04 o
  -6   4   7      437.71      376.95     87.15 o
  -5   4   7      315.40      432.62     79.57 o
  -4   4   7      373.42      224.90     55.11 o
  -3   4   7     1602.16     1539.38    103.76 o
  -2   4   7       74.43      130.91     44.36 o
  -1   4   7     2298.79     2283.89     89.26 o
   0   4   7        1.00      -14.39     44.09 o
   1   4   7      148.53      224.06     55.69 o
   2   4   7       89.13      155.35     57.05 o
   3   4   7      275.85      240.61    104.67 o
   4   4   7      398.65      432.67     86.99 o
   5   4   7      379.82      429.15    100.54 o
   6   4   7      367.43      328.32    120.70 o
   7   4   7      124.85      150.11    120.46 o
   8   4   7        3.04      -39.28     97.14 o
   9   4   7      197.82       30.84    103.23 o
  10   4   7        9.21      -92.40    130.97 o
  11   4   7        3.09      -99.73     99.73 o
  12   4   7      104.45      107.63    127.77 o
 -12   5   7      847.66     1062.29    160.54 o
 -11   5   7        4.38       34.06    111.35 o
 -10   5   7      847.31      731.52    125.55 o
  -9   5   7     6893.63     6827.21    277.93 o
  -8   5   7      180.76      184.76     76.86 o
  -7   5   7      107.31       19.04     73.00 o
  -6   5   7     5296.19     5381.65    213.80 o
  -5   5   7     8499.27     8098.59    210.80 o
  -4   5   7      575.35      569.39    118.08 o
  -3   5   7      134.63      171.35     50.92 o
  -2   5   7     4531.38     5042.16    243.48 o
  -1   5   7     6685.95     7323.63    262.24 o
   0   5   7      344.22      470.05    100.57 o
   1   5   7     6774.80     6128.42    414.79 o
   2   5   7     9813.97    10384.91    223.00 o
   3   5   7     5614.38     5884.15    529.63 o
   4   5   7       90.78       40.73     89.11 o
   5   5   7     5305.71     5244.80    247.73 o
   6   5   7     2275.88     2258.44    233.73 o
   7   5   7      511.15      621.21    173.73 o
   8   5   7      403.64      514.23    141.98 o
   9   5   7     1268.14     1246.69    206.72 o
  10   5   7      525.62      457.89    159.15 o
  11   5   7       78.73      197.68    120.71 o
  12   5   7      388.44      402.03    206.50 o
 -12   6   7       14.07       46.16     99.02 o
 -11   6   7     1898.51     2068.16    218.51 o
 -10   6   7      170.19      223.85     99.37 o
  -9   6   7      797.92      805.32    125.58 o
  -8   6   7      195.81      229.55     74.53 o
  -7   6   7      752.23      790.24    103.60 o
  -6   6   7      219.22      211.50     58.35 o
  -5   6   7     1033.45     1105.33    111.06 o
  -4   6   7     2541.98     2462.20    125.48 o
  -3   6   7     2595.26     2956.38    154.51 o
  -2   6   7        0.05      -70.40     70.40 o
  -1   6   7     1860.77     1700.66    166.01 o
   0   6   7     1210.49     1278.13    157.48 o
   1   6   7        4.49      187.91    100.45 o
   2   6   7       43.96      183.72     82.18 o
   3   6   7       36.20      135.62     78.14 o
   4   6   7     4523.42     4618.12    219.29 o
   5   6   7     1077.79     1027.43    134.12 o
   6   6   7      460.74      325.34    134.83 o
   7   6   7     1098.95     1166.93    188.38 o
   8   6   7      102.59      143.37    102.40 o
   9   6   7       37.58      343.44    116.03 o
  10   6   7      141.98      568.71    135.96 o
  11   6   7      134.01      229.34    141.21 o
 -11   7   7        2.60      197.14     81.88 o
 -10   7   7     1267.32     1493.15    176.79 o
  -9   7   7     2048.87     2138.21    202.14 o
  -8   7   7     1328.20     1457.36    143.13 o
  -7   7   7      687.68      798.36    146.80 o
  -6   7   7     7351.35     7526.00    387.71 o
  -5   7   7     5575.05     4916.15    259.12 o
  -4   7   7      749.74      546.05    100.31 o
  -3   7   7      852.06      743.96     95.45 o
  -2   7   7     4007.21     4168.73    212.99 o
  -1   7   7    13589.78    13055.85    401.48 o
   0   7   7      274.67      350.04     96.67 o
   1   7   7     9143.40     9312.89    385.16 o
   2   7   7     8130.69     7700.02    271.57 o
   3   7   7     3188.09     3443.63    208.35 o
   4   7   7        0.27      -30.64     77.38 o
   5   7   7     1311.64     1241.77    152.42 o
   6   7   7     1657.73     1575.60    210.59 o
   7   7   7     2655.75     2896.76    276.28 o
   8   7   7      704.19      636.17    150.22 o
   9   7   7     1685.74     1854.23    237.52 o
  10   7   7      904.19     1170.47    268.08 o
 -10   8   7      119.94      357.86    144.17 o
  -9   8   7       16.08       42.59    140.82 o
  -8   8   7       13.71       21.47     78.53 o
  -7   8   7       36.26       42.78     75.02 o
  -6   8   7      449.09      634.90    114.37 o
  -5   8   7      216.27      119.84     81.71 o
  -4   8   7       15.14       59.77     93.64 o
  -3   8   7      742.58      739.28    161.08 o
  -2   8   7      228.48      349.93    129.68 o
  -1   8   7       34.46       -5.36    115.81 o
   0   8   7      247.49      212.30     97.36 o
   1   8   7       70.65      -53.41     84.85 o
   2   8   7       12.56       71.82     84.67 o
   3   8   7      231.62      223.22     92.54 o
   4   8   7      134.32       44.21     77.18 o
   5   8   7       56.64      -77.57    117.14 o
   6   8   7     1526.89     1698.79    223.15 o
   7   8   7      208.06      288.98    133.96 o
   8   8   7      134.85       93.18    171.17 o
   9   8   7      870.10      717.26    178.63 o
  10   8   7       18.33      159.66    126.25 o
  -9   9   7      278.34      205.45    111.52 o
  -8   9   7      958.17     1047.84    157.22 o
  -7   9   7       34.39       55.52    104.60 o
  -6   9   7     3757.17     3887.99    519.77 o
  -5   9   7     1453.84     1744.97    290.10 o
  -4   9   7       53.57       45.46    224.42 o
  -3   9   7      198.09      261.20    119.35 o
  -2   9   7      875.54      629.50    155.01 o
  -1   9   7     2835.70     3038.71    281.30 o
   0   9   7        0.82       47.23    103.78 o
   1   9   7     3219.20     3521.84    224.41 o
   2   9   7     3674.01     3792.45    252.71 o
   3   9   7        6.27       30.31     78.05 o
   4   9   7        7.13      -77.72    111.43 o
   5   9   7      119.44       65.59    101.58 o
   6   9   7      214.04      416.80    354.37 o
   7   9   7      460.64      497.91    153.15 o
   8   9   7       47.27       91.83    117.38 o
   9   9   7     1213.25     1378.64    224.71 o
  -8  10   7        4.47       43.28    130.72 o
  -7  10   7      381.61      288.72    139.80 o
  -6  10   7      647.88      511.02    330.43 o
  -5  10   7       27.99       21.36    122.60 o
  -4  10   7     1022.22      743.44    169.00 o
  -3  10   7     1042.39     1401.20    211.61 o
  -2  10   7      163.86      184.73    115.64 o
  -1  10   7      613.55      671.68    170.64 o
   0  10   7     1237.83     1286.58    201.85 o
   1  10   7      207.11      124.56    109.13 o
   2  10   7      318.85      254.79    142.87 o
   3  10   7       74.43       -7.60    101.77 o
   4  10   7      100.36      172.82     99.86 o
   5  10   7        8.77      -17.07     82.14 o
   6  10   7       99.16      248.43    122.55 o
   7  10   7      248.56      317.75    521.95 o
   8  10   7        4.83       98.78    213.41 o
  -7  11   7      252.53      370.78    148.28 o
  -6  11   7     3332.60     3126.23    421.19 o
  -5  11   7     2106.81     2194.75    284.70 o
  -4  11   7      306.42      368.33    154.68 o
  -3  11   7        3.37       66.19    104.36 o
  -2  11   7       52.16       -4.86     99.19 o
  -1  11   7     3088.87     3218.52    322.98 o
   0  11   7      115.18      202.18    131.81 o
   1  11   7     2917.10     2926.48    302.65 o
   2  11   7     3819.20     3163.09    310.31 o
   3  11   7      696.16      880.74    185.11 o
   4  11   7       38.35      125.87    210.47 o
   5  11   7      563.86      563.30    219.69 o
   6  11   7      732.48      869.86    179.70 o
  -5  12   7      103.46       60.36    145.95 o
  -4  12   7      580.25      500.50    162.26 o
  -3  12   7      429.29      533.60    213.16 o
  -2  12   7       42.54      -56.90    107.12 o
  -1  12   7      119.03      373.02    137.91 o
   0  12   7     1589.42     1558.32    257.71 o
   1  12   7      226.56      337.13    222.50 o
   2  12   7       76.53       -3.96    124.80 o
   3  12   7      372.91      466.80    189.73 o
   4  12   7      310.28      -35.60    202.40 o
 -13   0   8     1562.82     1598.33    232.94 o
 -12   0   8       74.28      -79.53    117.65 o
 -11   0   8     3045.84     2645.11    297.52 o
 -10   0   8    11491.01    11129.67    430.59 o
  -9   0   8      357.05      252.87    132.89 o
  -8   0   8     1462.08      705.15    209.96 o
  -7   0   8      272.46       79.37    119.06 o
  -6   0   8    17708.87    17840.68    621.42 o
  -5   0   8     3212.30     2696.15    260.14 o
  -4   0   8     1384.49     1423.61    188.70 o
  -3   0   8     4043.41     4187.36    250.67 o
  -2   0   8     4793.86     5436.34    261.42 o
  -1   0   8       12.35      -42.13     42.13 o
   0   0   8     4304.39     4310.93    196.00 o
   1   0   8     9356.68     9334.96    434.00 o
   2   0   8    16849.81    17977.80    339.17 o
   3   0   8      434.00      442.09     85.89 o
   4   0   8    15541.26    15100.89    346.72 o
   5   0   8     1671.31     1556.26    151.53 o
   6   0   8      984.18      733.91    127.61 o
   7   0   8      290.98      142.23    132.38 o
   8   0   8     1805.20     1646.24    193.61 o
   9   0   8      979.53     1015.35    169.76 o
  10   0   8     1147.24     1272.96    184.37 o
  11   0   8      103.26      359.84    114.69 o
  12   0   8      967.44     1088.49    189.51 o
 -13   1   8       47.60       68.11     87.67 o
 -12   1   8      140.83      173.72     84.38 o
 -11   1   8      121.70      147.79     80.50 o
 -10   1   8      852.97      879.46    170.62 o
  -9   1   8      279.53      320.08     97.98 o
  -8   1   8       38.57       54.58     74.79 o
  -7   1   8      335.22      210.83     79.69 o
  -6   1   8      221.92      319.34     94.72 o
  -5   1   8      321.33      265.22     85.71 o
  -4   1   8     1671.00     1750.67    181.41 o
  -3   1   8      490.11      438.22     81.98 o
  -2   1   8      209.89      244.05     78.33 o
  -1   1   8      687.15      810.82     72.66 o
   0   1   8      368.07      413.25     50.41 o
   1   1   8      844.70      890.04     65.87 o
   2   1   8      134.48      252.05     65.33 o
   3   1   8     6159.83     6314.96    194.91 o
   4   1   8     1735.75     1977.69    125.43 o
   5   1   8      504.47      533.79     75.94 o
   6   1   8      349.95      314.47     78.84 o
   7   1   8      275.82      242.33    103.52 o
   8   1   8      123.47      207.81     76.03 o
   9   1   8      102.83      103.98     67.84 o
  10   1   8        2.85      -80.49     87.29 o
  11   1   8       31.48      101.77     76.21 o
  12   1   8        6.86      -73.87    113.43 o
 -13   2   8      849.68     1139.76    175.45 o
 -12   2   8       95.45      299.98    113.42 o
 -11   2   8     1146.80     1236.40    178.04 o
 -10   2   8     2095.71     2126.08    196.61 o
  -9   2   8      424.27      338.00    166.02 o
  -8   2   8       80.12      243.40     85.34 o
  -7   2   8      450.19      304.03     88.16 o
  -6   2   8     8126.82     7877.05    334.60 o
  -5   2   8     5268.03     5083.89    228.68 o
  -4   2   8     4140.69     4020.31    189.33 o
  -3   2   8    14591.77    15138.29    275.76 o
  -2   2   8     7630.61     7937.59    222.89 o
  -1   2   8      284.51      389.16     57.08 o
   0   2   8     7352.63     7657.89    140.74 o
   1   2   8     8897.96     9049.15    151.68 o
   2   2   8     9546.74     9590.62    162.34 o
   3   2   8      364.12      370.71     54.56 o
   4   2   8      740.85      766.15     74.95 o
   5   2   8     3556.20     3742.62    137.54 o
   6   2   8      397.68      370.25     74.04 o
   7   2   8      320.93      251.33     74.90 o
   8   2   8     1754.03     1735.93    133.69 o
   9   2   8     1150.67     1292.50    123.38 o
  10   2   8     1275.41     1095.47    183.07 o
  11   2   8       64.94      265.62    129.42 o
  12   2   8      825.65     1179.47    206.19 o
 -12   3   8       78.69      142.90    154.13 o
 -11   3   8        0.55        9.48     75.99 o
 -10   3   8      233.01      322.28    102.96 o
  -9   3   8      198.70      176.34    104.21 o
  -8   3   8      135.32      128.42     98.21 o
  -7   3   8      133.98      233.16    179.36 o
  -6   3   8      152.25      128.17     70.48 o
  -5   3   8      239.93      220.40     85.45 o
  -4   3   8      390.71      330.58    191.27 o
  -3   3   8      330.96      306.50     62.26 o
  -2   3   8      801.51      859.14     78.17 o
  -1   3   8       47.20       78.88     52.03 o
   0   3   8       77.21      105.29     52.52 o
   1   3   8       55.19       47.22     50.44 o
   2   3   8      198.57      173.46     87.78 o
   3   3   8      183.59      154.01     65.67 o
   4   3   8        1.59      -43.68     43.68 o
   5   3   8      351.99      461.14     91.81 o
   6   3   8       78.60        1.93     73.39 o
   7   3   8      403.25      675.46    119.22 o
   8   3   8        0.07       36.44    100.19 o
   9   3   8      105.68      111.33    110.74 o
  10   3   8       42.52       36.85    221.09 o
  11   3   8      177.37      141.14    181.02 o
  12   3   8       15.35       48.25    161.56 o
 -12   4   8       55.06      642.91    234.54 o
 -11   4   8     1252.28     1320.22    203.32 o
 -10   4   8     1948.04     1597.74    175.52 o
  -9   4   8      123.11      136.07     79.44 o
  -8   4   8      358.93      192.12     89.72 o
  -7   4   8      519.65      507.53    104.09 o
  -6   4   8     4859.11     4765.12    228.70 o
  -5   4   8     1755.31     1759.49    133.62 o
  -4   4   8     1128.21     1056.30    137.19 o
  -3   4   8     5885.45     5645.73    176.67 o
  -2   4   8     1796.96     1791.16    112.77 o
  -1   4   8      226.84      226.67     45.47 o
   0   4   8     6377.49     5731.04    237.42 o
   1   4   8     2853.27     2861.44    218.86 o
   2   4   8     3581.77     3719.37    282.58 o
   3   4   8      974.58      949.76    125.19 o
   4   4   8     2302.51     2270.88    144.27 o
   5   4   8     3014.56     3069.82    442.45 o
   6   4   8       33.47       -8.71     90.44 o
   7   4   8      593.24      798.29    251.44 o
   8   4   8     1550.83     1759.96    222.67 o
   9   4   8      489.91      552.47    145.93 o
  10   4   8      302.85      329.04    131.16 o
  11   4   8        9.93       81.44    215.85 o
  12   4   8      452.65      692.05    170.42 o
 -12   5   8      307.11      269.46    103.39 o
 -11   5   8      620.76      468.57    209.54 o
 -10   5   8      528.57      632.74    123.67 o
  -9   5   8      140.94       95.79     80.32 o
  -8   5   8        7.88        7.22     67.84 o
  -7   5   8       68.10       65.18     71.42 o
  -6   5   8     1404.36     1398.78    118.23 o
  -5   5   8     1973.25     1993.36    123.53 o
  -4   5   8      109.75       59.85     56.99 o
  -3   5   8       33.20      136.13     59.36 o
  -2   5   8      451.04      585.42    112.68 o
  -1   5   8      294.30      312.64    100.21 o
   0   5   8       51.52       48.89     54.08 o
   1   5   8      674.10      717.84     88.45 o
   2   5   8      694.63      833.68     93.38 o
   3   5   8     3254.11     2972.81    224.73 o
   4   5   8       22.74       10.73     88.55 o
   5   5   8     1354.92     1187.21    181.62 o
   6   5   8      133.71        8.46    101.27 o
   7   5   8       56.06       80.66    122.01 o
   8   5   8       69.41       32.77     90.37 o
   9   5   8       42.62      152.57    112.89 o
  10   5   8      162.31      154.33    111.34 o
  11   5   8      206.63      338.40    138.68 o
 -11   6   8      232.15      488.72    119.30 o
 -10   6   8     1435.48     2224.40    209.25 o
  -9   6   8     1676.19     1415.15    238.69 o
  -8   6   8      200.04      246.69     78.35 o
  -7   6   8     2612.20     2747.46    147.34 o
  -6   6   8     3486.54     3301.80    164.09 o
  -5   6   8      876.34      984.65    145.84 o
  -4   6   8     1161.53     1326.07    170.19 o
  -3   6   8     1467.43     1566.96    256.56 o
  -2   6   8    11315.14    11576.21    381.89 o
  -1   6   8      269.03      209.03     96.11 o
   0   6   8     5396.80     5585.21    220.13 o
   1   6   8     7249.92     7146.42    302.90 o
   2   6   8      933.43      837.25    208.42 o
   3   6   8      384.50      229.56    113.10 o
   4   6   8       64.94       44.43     79.12 o
   5   6   8     2474.00     2451.70    219.18 o
   6   6   8      631.98      514.61    188.58 o
   7   6   8      561.58      689.30    157.41 o
   8   6   8     1548.83     1742.16    235.43 o
   9   6   8     1544.53     1900.71    245.66 o
  10   6   8       90.31       88.20    102.43 o
  11   6   8       96.45      234.67    229.80 o
 -11   7   8        7.47       80.82    112.52 o
 -10   7   8       21.01       32.67     95.84 o
  -9   7   8       35.84       67.40    102.39 o
  -8   7   8      294.19      265.26     98.26 o
  -7   7   8      171.38      221.15     97.42 o
  -6   7   8      289.92      147.11    174.63 o
  -5   7   8     1088.52     1177.96    142.16 o
  -4   7   8     2545.08     2474.56    187.59 o
  -3   7   8      820.68      721.13    119.52 o
  -2   7   8     3281.16     3086.44    279.22 o
  -1   7   8       54.72      -62.41     71.23 o
   0   7   8      167.37       71.31     82.79 o
   1   7   8      101.03      144.13     91.86 o
   2   7   8       12.90       33.45     80.59 o
   3   7   8      233.29      282.32    103.04 o
   4   7   8       64.19       40.60     77.44 o
   5   7   8      620.50      536.35    110.37 o
   6   7   8        5.37      -36.18    303.54 o
   7   7   8       40.38      111.45    118.80 o
   8   7   8       37.01       95.95     95.44 o
   9   7   8        1.24      158.32     91.18 o
  10   7   8      491.28      727.96    166.11 o
 -10   8   8     1568.64     1851.68    256.75 o
  -9   8   8      880.35      657.01    168.54 o
  -8   8   8       32.21      189.69     92.82 o
  -7   8   8      385.95      362.47    110.31 o
  -6   8   8      703.53      637.98    180.95 o
  -5   8   8      361.19      406.55    127.93 o
  -4   8   8      141.67      -15.85     89.88 o
  -3   8   8     2272.43     1878.87    234.80 o
  -2   8   8      893.12      993.81    135.56 o
  -1   8   8       14.49       60.26     84.35 o
   0   8   8     3068.42     2751.95    201.52 o
   1   8   8      158.60      152.58     91.81 o
   2   8   8      312.44      309.79    104.01 o
   3   8   8       19.67        7.48     72.04 o
   4   8   8       55.33      109.07     84.55 o
   5   8   8       91.08        4.67     77.04 o
   6   8   8      895.60      707.62    174.49 o
   7   8   8      981.69      964.12    186.39 o
   8   8   8      836.27     1053.89    331.19 o
   9   8   8       25.00      261.04    111.19 o
  -9   9   8      697.61      792.08    166.59 o
  -8   9   8      787.88      835.86    147.04 o
  -7   9   8      860.82      659.54    172.68 o
  -6   9   8       30.81       -1.06    105.79 o
  -5   9   8     1449.40     1657.08    235.24 o
  -4   9   8     1449.25     1485.70    240.17 o
  -3   9   8      121.63       46.59    104.26 o
  -2   9   8      403.30      408.51    133.54 o
  -1   9   8      137.43        5.16     98.95 o
   0   9   8      280.49      294.03    102.28 o
   1   9   8      239.18      271.82    102.49 o
   2   9   8      257.04      249.77    104.18 o
   3   9   8     1874.90     2138.43    198.36 o
   4   9   8     1764.93     1638.20    182.05 o
   5   9   8        1.65      120.28     89.49 o
   6   9   8      647.81      486.79    282.29 o
   7   9   8     1120.50      847.01    174.65 o
   8   9   8      134.61      220.16    118.64 o
  -8  10   8       25.17      -24.75    207.52 o
  -7  10   8      521.33      427.78    161.51 o
  -6  10   8     1424.59     1268.15    222.88 o
  -5  10   8      321.23      157.46    336.31 o
  -4  10   8       22.61      -30.16     93.22 o
  -3  10   8     1507.22     1612.41    251.82 o
  -2  10   8     6467.38     7132.39    393.52 o
  -1  10   8      901.09      878.38    184.73 o
   0  10   8     3031.35     2495.35    279.44 o
   1  10   8     4076.29     4022.55    328.10 o
   2  10   8      698.71      751.39    171.75 o
   3  10   8      206.76      126.85     97.23 o
   4  10   8       13.85      -76.90     76.90 o
   5  10   8      821.44      726.00    136.73 o
   6  10   8     1010.62     1225.13    215.61 o
   7  10   8      113.22      134.68    136.22 o
  -6  11   8        0.92      -26.20    117.93 o
  -5  11   8      297.36      427.04    152.91 o
  -4  11   8      303.48      425.33    242.22 o
  -3  11   8       29.96      -44.53     89.52 o
  -2  11   8       84.29      115.74    120.33 o
  -1  11   8      919.04      894.82    201.83 o
   0  11   8      481.18      506.05    168.66 o
   1  11   8       27.49      -43.00    222.37 o
   2  11   8      404.30      419.78    159.58 o
   3  11   8      268.42      212.55    312.63 o
   4  11   8       14.99       -8.84    151.19 o
   5  11   8       32.67      -31.24    127.00 o
   6  11   8       97.20      141.41    126.87 o
  -4  12   8       22.77     -102.16    102.16 o
  -3  12   8      217.42      553.66    164.05 o
  -2  12   8     3388.44     3949.67    368.77 o
  -1  12   8      772.70      844.02    198.25 o
   0  12   8     1745.89     1786.62    257.51 o
   1  12   8     2422.68     1855.72    311.48 o
   2  12   8      181.03      143.71    110.74 o
   3  12   8      227.97      204.34    117.09 o
 -13   1   9       64.94       76.07     79.47 o
 -12   1   9      893.80     1086.71    164.49 o
 -11   1   9      935.43     1137.35    158.49 o
 -10   1   9      296.37      508.84    207.65 o
  -9   1   9      855.65      960.11    163.31 o
  -8   1   9       82.65      -23.96     90.02 o
  -7   1   9     3661.19     3398.97    261.55 o
  -6   1   9     1389.48     1086.06    150.66 o
  -5   1   9     2357.46     2273.84    180.00 o
  -4   1   9     9355.66     9229.98    294.96 o
  -3   1   9     1055.18     1040.38    115.63 o
  -2   1   9     1551.13     1580.78    104.81 o
  -1   1   9      111.28      177.40     45.70 o
   0   1   9     2281.91     2221.88    133.16 o
   1   1   9    10056.33     9725.92    178.92 o
   2   1   9     3186.63     3260.69    113.57 o
   3   1   9     3575.72     3306.24    120.34 o
   4   1   9     5010.62     4707.19    146.47 o
   5   1   9       54.61       40.14     69.98 o
   6   1   9      329.31      337.65     78.13 o
   7   1   9      291.58      422.07     84.39 o
   8   1   9     1266.93     1471.73    131.66 o
   9   1   9     1648.86     1855.72    149.71 o
  10   1   9        1.31      129.46     83.13 o
  11   1   9      621.34      890.96    142.63 o
  12   1   9      227.34      389.56    131.59 o
 -12   2   9       97.22      146.89     85.73 o
 -11   2   9       51.81       -5.81     82.64 o
 -10   2   9       63.94       60.21     96.79 o
  -9   2   9       93.14      286.35     90.14 o
  -8   2   9       87.38      140.27     82.61 o
  -7   2   9      113.78       -1.14     84.95 o
  -6   2   9      151.83      119.56    142.49 o
  -5   2   9        5.27       43.99     67.55 o
  -4   2   9      109.52      215.36     74.56 o
  -3   2   9      377.51      384.71     68.71 o
  -2   2   9       49.30       63.67     49.08 o
  -1   2   9        2.87       -4.78     34.82 o
   0   2   9     1815.11     1823.85     83.93 o
   1   2   9      878.74      820.25     62.83 o
   2   2   9        6.15       43.98     35.76 o
   3   2   9       27.00       13.79     38.05 o
   4   2   9      405.74      468.13     81.93 o
   5   2   9        0.24       11.20     54.05 o
   6   2   9      354.18      451.16     78.13 o
   7   2   9       27.04       36.24     80.14 o
   8   2   9      103.52      128.05     90.50 o
   9   2   9       10.27       61.17     81.74 o
  10   2   9        2.45      -27.98     95.43 o
  11   2   9       88.17      120.83    175.13 o
  12   2   9        0.16        6.21    110.53 o
 -12   3   9       84.22      143.84     90.49 o
 -11   3   9     1201.65     1306.28    169.10 o
 -10   3   9      615.98      911.63    136.10 o
  -9   3   9       61.58      159.23     79.94 o
  -8   3   9      299.04      200.26     90.57 o
  -7   3   9     2934.41     2940.28    194.01 o
  -6   3   9     1300.36     1539.02    390.34 o
  -5   3   9     1051.94      979.87    136.23 o
  -4   3   9     1565.76     1160.93    122.46 o
  -3   3   9     2482.59     2243.41    127.65 o
  -2   3   9      114.98       38.56     49.64 o
  -1   3   9     1510.36     1339.93     92.99 o
   0   3   9      110.05       39.70     48.52 o
   1   3   9      429.17      354.58     72.45 o
   2   3   9        4.10      -23.95     79.27 o
   3   3   9      288.45      152.73     83.62 o
   4   3   9      875.85      806.52    110.01 o
   5   3   9       22.26      -28.40     84.62 o
   6   3   9       67.81      102.00     82.44 o
   7   3   9     1291.74     1560.79    157.59 o
   8   3   9      188.97      280.75    128.13 o
   9   3   9      853.21      693.59    165.27 o
  10   3   9       53.63       71.29    107.10 o
  11   3   9      697.90      839.36    330.68 o
  12   3   9        7.81       35.03    108.56 o
 -12   4   9       20.24       22.24    114.36 o
 -11   4   9      274.00      640.16    138.98 o
 -10   4   9      322.27      432.99    105.67 o
  -9   4   9      163.16       79.64     68.67 o
  -8   4   9       27.47      213.43    156.39 o
  -7   4   9      305.43      362.23    101.71 o
  -6   4   9     1000.33      993.44    260.27 o
  -5   4   9      926.27     1038.64    117.12 o
  -4   4   9      738.78      761.74     95.76 o
  -3   4   9      144.58      328.80     73.07 o
  -2   4   9       95.39        5.68     70.03 o
  -1   4   9       26.38       70.48     99.99 o
   0   4   9      577.77      662.18    117.75 o
   1   4   9      115.72      119.32     58.34 o
   2   4   9     1611.85     1768.83    128.97 o
   3   4   9      105.40      142.23     70.33 o
   4   4   9       60.87       72.97     71.34 o
   5   4   9       89.55       44.40     90.18 o
   6   4   9       65.13       14.77    107.10 o
   7   4   9        0.29      126.08    140.82 o
   8   4   9      495.62      569.84    152.26 o
   9   4   9        0.48      170.71    106.88 o
  10   4   9      160.56      366.48    136.02 o
  11   4   9       65.86      225.06    139.32 o
 -11   5   9     2930.01     2661.91    296.58 o
 -10   5   9     1091.68     1136.02    154.46 o
  -9   5   9        2.02        7.28     75.58 o
  -8   5   9      460.15      554.32    114.82 o
  -7   5   9     2249.69     2137.28    207.14 o
  -6   5   9     6208.93     5952.02    193.68 o
  -5   5   9     3042.91     2854.62    157.72 o
  -4   5   9     3926.55     4257.12    240.68 o
  -3   5   9     4756.31     4538.17    240.77 o
  -2   5   9     1317.39     1453.30    166.24 o
  -1   5   9      719.17      829.37    137.30 o
   0   5   9     1972.87     2058.59    133.31 o
   1   5   9     5282.02     5102.09    185.18 o
   2   5   9      319.93      276.90     74.73 o
   3   5   9     1320.08     1351.45    226.34 o
   4   5   9     1570.86     1482.40    191.69 o
   5   5   9     3817.06     3454.29    267.05 o
   6   5   9       25.24       57.96    100.80 o
   7   5   9     1797.77     2021.18    243.12 o
   8   5   9     1681.50     1725.26    237.87 o
   9   5   9     1052.34     1202.65    219.17 o
  10   5   9       51.56      216.85    114.29 o
  11   5   9      382.50      651.80    168.17 o
 -11   6   9      109.94       91.56     88.06 o
 -10   6   9       25.44       56.06    104.29 o
  -9   6   9       44.06       16.03     75.98 o
  -8   6   9      838.83     1268.07    427.74 o
  -7   6   9       65.39       34.80     66.64 o
  -6   6   9     2591.55     2498.65    176.31 o
  -5   6   9      849.86      696.48    137.53 o
  -4   6   9       53.90       36.11     91.05 o
  -3   6   9     1961.93     1721.50    190.61 o
  -2   6   9      876.44      797.96    153.63 o
  -1   6   9      268.69      277.25    111.88 o
   0   6   9      676.69      721.43    139.86 o
   1   6   9       10.00        0.04     96.68 o
   2   6   9     1904.54     1600.26    193.84 o
   3   6   9     1334.63     1545.44    197.85 o
   4   6   9      418.90      548.14    143.70 o
   5   6   9      183.45      241.10     88.20 o
   6   6   9       42.52      -25.29     91.16 o
   7   6   9     1101.99     1279.58    194.03 o
   8   6   9      476.75      574.64    135.54 o
   9   6   9      123.18      469.51    129.03 o
  10   6   9      651.76      657.81    161.53 o
 -10   7   9     1239.21     1390.30    223.21 o
  -9   7   9        0.20      -39.85     99.13 o
  -8   7   9       66.39      174.88     85.94 o
  -7   7   9     1750.16     2146.41    201.94 o
  -6   7   9     1429.31     1379.15    158.10 o
  -5   7   9      131.98      173.69    101.63 o
  -4   7   9     3834.52     4069.01    254.94 o
  -3   7   9     8006.84     7387.64    318.43 o
  -2   7   9     1903.48     1919.09    206.09 o
  -1   7   9      498.15      597.36    137.58 o
   0   7   9     7601.26     7851.15    712.96 o
   1   7   9     2523.35     2287.66    226.18 o
   2   7   9     1814.70     1870.41    195.53 o
   3   7   9      238.93      253.92    101.05 o
   4   7   9     2328.73     1999.65    180.98 o
   5   7   9     3122.79     2946.73    214.54 o
   6   7   9       39.41       59.03     87.92 o
   7   7   9     1428.51     1436.31    214.52 o
   8   7   9      790.01      873.50    170.44 o
   9   7   9      673.50      803.28    249.13 o
  10   7   9     1364.06     1762.30    263.90 o
 -10   8   9        1.12      -86.67     86.67 o
  -9   8   9       59.23       -2.24    101.63 o
  -8   8   9       98.98      278.20    121.69 o
  -7   8   9       96.97      199.83     95.24 o
  -6   8   9       70.56      216.49    117.41 o
  -5   8   9      151.09      305.43    117.47 o
  -4   8   9       37.42        7.27     89.86 o
  -3   8   9        3.20      -37.98     81.76 o
  -2   8   9     1137.46     1291.45    153.40 o
  -1   8   9       12.83       -4.16     90.60 o
   0   8   9      440.30      436.77    112.73 o
   1   8   9        4.81        2.82     75.46 o
   2   8   9       79.00       70.98    101.80 o
   3   8   9      206.47      159.55     91.48 o
   4   8   9      381.59      189.17     91.10 o
   5   8   9       19.01       35.73     78.29 o
   6   8   9       67.65       40.97     99.99 o
   7   8   9       27.69      222.31    107.34 o
   8   8   9      283.44      392.84    309.81 o
   9   8   9       22.70      192.76    123.57 o
  -9   9   9       12.94       56.96    121.17 o
  -8   9   9      467.55      517.69    124.46 o
  -7   9   9       74.74       34.12    201.64 o
  -6   9   9       82.58       45.11    111.84 o
  -5   9   9        3.11       57.12    118.78 o
  -4   9   9     1011.78     1122.99    281.52 o
  -3   9   9     1786.90     2584.46    278.71 o
  -2   9   9      953.93      849.50    169.89 o
  -1   9   9      188.55      149.16    111.43 o
   0   9   9     1559.19     1575.37    224.16 o
   1   9   9      481.62      569.05    121.11 o
   2   9   9      305.95      224.36    102.73 o
   3   9   9       16.25       44.35     88.79 o
   4   9   9      763.57      895.38    143.44 o
   5   9   9     1330.54     1415.30    221.45 o
   6   9   9      135.65      156.52    122.71 o
   7   9   9     1117.30     1052.64    210.11 o
   8   9   9      274.19      285.89    124.51 o
  -7  10   9       14.23       29.30    177.95 o
  -6  10   9      123.71       51.26    122.87 o
  -5  10   9      201.23       68.95    112.19 o
  -4  10   9       15.15      -13.62    111.64 o
  -3  10   9      166.60       69.54    110.01 o
  -2  10   9      299.88      273.73    143.72 o
  -1  10   9      608.62      900.63    195.09 o
   0  10   9      259.27      277.99    217.51 o
   1  10   9        7.49       -6.71    147.10 o
   2  10   9      428.21      565.49    171.70 o
   3  10   9      247.20      347.93    131.21 o
   4  10   9        1.58      -91.14     91.14 o
   5  10   9      280.37      559.53    168.88 o
   6  10   9       27.25       59.05     92.22 o
   7  10   9       26.68       97.56    101.39 o
  -6  11   9      591.48      755.12    186.83 o
  -5  11   9       22.78      -37.97    119.96 o
  -4  11   9      610.83      816.91    210.60 o
  -3  11   9     3382.42     3419.92    544.22 o
  -2  11   9     1225.01     1062.68    281.78 o
  -1  11   9     1210.52     1257.45    222.81 o
   0  11   9      855.00      664.02    170.75 o
   1  11   9      234.34      248.21    209.06 o
   2  11   9      297.39      303.96    177.95 o
   3  11   9       16.72      136.37    118.77 o
   4  11   9      817.93      694.44    177.18 o
   5  11   9     2216.42     2473.39    392.52 o
  -3  12   9       86.66       89.69    115.76 o
  -2  12   9      393.01      361.04    224.81 o
  -1  12   9      361.47      407.64    136.38 o
   0  12   9       63.97      111.52    107.12 o
   1  12   9      137.80      179.83    144.79 o
   2  12   9       93.14       26.88    173.47 o
 -12   0  10     1365.44      928.42    248.11 o
 -11   0  10     1663.33     1749.81    328.51 o
 -10   0  10       30.83      165.15    142.62 o
  -9   0  10       17.47      -76.05    104.21 o
  -8   0  10    10462.50    10012.88    550.24 o
  -7   0  10    17264.04    17270.98    671.35 o
  -6   0  10     3104.44     3097.37    309.05 o
  -5   0  10    15096.49    15593.12    578.15 o
  -4   0  10     1578.01     1807.93    226.34 o
  -3   0  10     4002.10     3940.27    268.59 o
  -2   0  10      420.30      400.91     89.66 o
  -1   0  10       13.00       19.48     57.05 o
   0   0  10     4804.16     4567.37    189.51 o
   1   0  10      788.51      681.47    100.36 o
   2   0  10     3311.65     2968.82    162.96 o
   3   0  10       12.27       57.42     81.68 o
   4   0  10     3695.16     3645.12    226.22 o
   5   0  10     9217.95     8484.35    301.95 o
   6   0  10      675.00      587.08    128.87 o
   7   0  10     7198.81     6828.76    306.16 o
   8   0  10     2160.21     2436.51    323.38 o
   9   0  10      262.14      396.15    146.71 o
  10   0  10      611.34      892.88    166.39 o
  11   0  10      270.26      729.47    237.35 o
  12   0  10        9.53      -56.07    144.41 o
 -12   1  10       18.71      348.56    333.24 o
 -11   1  10      157.56      322.55    127.43 o
 -10   1  10        2.01       22.39     83.13 o
  -9   1  10      301.74      187.39    111.51 o
  -8   1  10      145.86      272.25    111.95 o
  -7   1  10     1356.98     1448.67    185.64 o
  -6   1  10      912.96      890.17    143.51 o
  -5   1  10      336.71      455.80    104.46 o
  -4   1  10       29.23       28.78     67.70 o
  -3   1  10      145.59      183.78     60.79 o
  -2   1  10      317.47      367.63     60.00 o
  -1   1  10       34.89       26.29     40.63 o
   0   1  10        0.05      -33.62     33.62 o
   1   1  10       57.34      106.38     44.17 o
   2   1  10       37.56       98.00     53.03 o
   3   1  10      379.12      396.50     66.04 o
   4   1  10      569.29      633.93     78.58 o
   5   1  10      143.42       64.64     61.83 o
   6   1  10     2945.79     2675.85    148.52 o
   7   1  10      418.63      417.08     84.27 o
   8   1  10      227.37      217.93    104.56 o
   9   1  10      561.96      634.46    127.91 o
  10   1  10       19.32      -53.96     81.01 o
  11   1  10        6.51      213.36    123.58 o
  12   1  10       10.69      131.96    120.49 o
 -12   2  10      633.23      508.09    161.92 o
 -11   2  10      271.44      246.83    168.48 o
 -10   2  10       90.39      136.08    212.90 o
  -9   2  10       13.15       70.61    115.60 o
  -8   2  10      726.70      709.15    144.33 o
  -7   2  10     1661.01     1386.36    179.49 o
  -6   2  10      980.96      972.96    158.75 o
  -5   2  10     3979.26     4399.65    235.35 o
  -4   2  10      599.07      625.72     91.94 o
  -3   2  10     2482.30     2454.90    183.57 o
  -2   2  10     2681.08     2683.67    220.05 o
  -1   2  10     1130.63     1108.02     81.66 o
   0   2  10    14905.25    14436.26    220.02 o
   1   2  10     1057.79     1149.55     77.08 o
   2   2  10     1709.49     1483.43    134.60 o
   3   2  10     2492.49     2490.66    154.12 o
   4   2  10      937.01      996.73    120.93 o
   5   2  10     2237.90     2177.59    161.81 o
   6   2  10       48.57      298.31     96.23 o
   7   2  10      604.31      529.00    114.48 o
   8   2  10     1474.39     1436.90    161.90 o
   9   2  10      433.31      383.52    216.36 o
  10   2  10       65.17      178.50    116.16 o
  11   2  10      715.67      642.58    183.07 o
 -12   3  10       55.03      -15.50    143.91 o
 -11   3  10      174.10      235.94     90.53 o
 -10   3  10        1.21       72.75     63.79 o
  -9   3  10       94.67      110.67     99.73 o
  -8   3  10       27.56      -86.29     86.29 o
  -7   3  10      364.52      350.06    114.63 o
  -6   3  10        2.10      -12.56     79.73 o
  -5   3  10       55.44       81.54     74.76 o
  -4   3  10      241.57      285.83     77.53 o
  -3   3  10      713.60      772.17     92.44 o
  -2   3  10       60.14       99.64     53.78 o
  -1   3  10      507.63      537.46     86.26 o
   0   3  10       37.17      129.34     61.27 o
   1   3  10      456.02      510.02     85.31 o
   2   3  10        1.38        0.62     61.60 o
   3   3  10      285.31      449.06     89.24 o
   4   3  10      116.46       27.16     76.76 o
   5   3  10      403.75      394.36    119.26 o
   6   3  10       68.63       83.05     81.83 o
   7   3  10      313.73      440.40    133.31 o
   8   3  10        3.23       -2.87     97.17 o
   9   3  10       34.23       54.89    101.23 o
  10   3  10       49.88      128.42    108.69 o
  11   3  10        0.07      -80.29    110.03 o
 -12   4  10      535.88      777.17    156.54 o
 -11   4  10      483.65      732.37    260.51 o
 -10   4  10      169.04       74.55     82.85 o
  -9   4  10       82.01      144.63     79.09 o
  -8   4  10     1738.22     1544.65    203.64 o
  -7   4  10      995.66      929.56    156.28 o
  -6   4  10      427.97      439.23     95.39 o
  -5   4  10     2951.25     2812.15    168.04 o
  -4   4  10      467.02      437.63    127.00 o
  -3   4  10     1147.85     1011.39    149.67 o
  -2   4  10     1492.21     1396.72    165.56 o
  -1   4  10      324.99      256.77    119.08 o
   0   4  10     4088.13     3846.10    168.33 o
   1   4  10      754.69      860.17    103.73 o
   2   4  10     1601.71     1386.77    123.87 o
   3   4  10     1587.31     1640.71    138.78 o
   4   4  10      115.28       53.76     73.86 o
   5   4  10     1365.42     1241.69    184.96 o
   6   4  10        9.50      -55.22    114.84 o
   7   4  10     1255.84     1454.67    250.03 o
   8   4  10      672.36      663.78    171.58 o
   9   4  10      193.31      121.58    133.40 o
  10   4  10       92.00      218.91    142.49 o
  11   4  10      445.42      545.67    173.47 o
 -11   5  10        0.03      -80.26    160.26 o
 -10   5  10        1.91      -32.00     75.84 o
  -9   5  10      155.96      296.44    128.35 o
  -8   5  10     1204.05     1373.49    158.53 o
  -7   5  10     1734.96     1661.12    205.03 o
  -6   5  10      699.91      597.54    136.78 o
  -5   5  10       25.08      -30.29     82.25 o
  -4   5  10      190.95      133.70     97.37 o
  -3   5  10      308.77      301.91    108.51 o
  -2   5  10       87.81      -28.92    223.01 o
  -1   5  10      702.49      671.99    154.78 o
   0   5  10      124.23       71.59     67.24 o
   1   5  10      517.01      580.93     92.15 o
   2   5  10       13.29      -76.25     76.25 o
   3   5  10       75.16       65.42    103.72 o
   4   5  10      949.06      953.02    174.09 o
   5   5  10        6.24       24.62     90.23 o
   6   5  10     1394.51     1734.19    216.89 o
   7   5  10      266.08      115.20    111.72 o
   8   5  10      194.68      315.85    219.43 o
   9   5  10      173.03      266.95    140.01 o
  10   5  10        0.14       -8.88    175.26 o
 -11   6  10      801.47      394.94    242.60 o
 -10   6  10       10.68      128.21    204.32 o
  -9   6  10      167.57       53.53     98.57 o
  -8   6  10      123.90       -7.55    192.16 o
  -7   6  10      532.54      450.13    127.01 o
  -6   6  10        9.41       30.62     82.05 o
  -5   6  10      760.97      879.24    200.87 o
  -4   6  10     5939.83     5956.61    294.30 o
  -3   6  10      881.88      895.72    158.87 o
  -2   6  10      290.81      196.40    115.89 o
  -1   6  10     2271.67     2559.69    225.12 o
   0   6  10     2116.87     2094.75    267.18 o
   1   6  10     2126.07     1865.87    396.74 o
   2   6  10     1021.05      925.78    169.28 o
   3   6  10     2900.31     3118.80    257.74 o
   4   6  10     1450.21     1274.12    198.18 o
   5   6  10       34.17       56.93    163.61 o
   6   6  10      374.03      408.87    131.53 o
   7   6  10      351.49      222.73    115.33 o
   8   6  10      253.31      218.90    291.63 o
   9   6  10      140.47      359.33    131.51 o
  10   6  10      110.41     -123.54    123.54 o
 -10   7  10        6.83       87.14    121.33 o
  -9   7  10       61.90       89.96    115.48 o
  -8   7  10        0.85      -34.52     63.20 o
  -7   7  10       93.13      170.51    107.43 o
  -6   7  10      217.79      212.26    181.02 o
  -5   7  10      641.18      748.13    216.87 o
  -4   7  10       75.29      112.37     96.32 o
  -3   7  10      619.45      738.67    152.98 o
  -2   7  10      851.84      632.17    180.38 o
  -1   7  10     3424.80     3085.89    252.46 o
   0   7  10       88.02      233.64    117.69 o
   1   7  10     3318.20     2926.15    259.89 o
   2   7  10       67.63       87.34    105.88 o
   3   7  10       11.80       45.09    102.93 o
   4   7  10       12.39      -55.86     82.75 o
   5   7  10      442.50      460.37    107.07 o
   6   7  10        1.87       88.93    119.70 o
   7   7  10      141.29      270.50    144.67 o
   8   7  10        0.91      146.11    168.48 o
   9   7  10       66.89      -11.18     88.05 o
  -9   8  10      179.58      616.71    156.11 o
  -8   8  10      215.00      259.99    104.14 o
  -7   8  10     1117.46     1429.73    557.15 o
  -6   8  10        1.20      -28.49    180.77 o
  -5   8  10      496.12      789.01    168.32 o
  -4   8  10     1361.44     1571.48    215.14 o
  -3   8  10      221.40      380.11    101.69 o
  -2   8  10      861.77      981.79    186.39 o
  -1   8  10      915.10     1146.41    147.40 o
   0   8  10     1492.07     1725.10    178.54 o
   1   8  10       69.67      174.68    163.54 o
   2   8  10       62.51      -16.48    142.69 o
   3   8  10      170.43      217.32     85.35 o
   4   8  10      552.58      520.39    116.01 o
   5   8  10       51.66       68.67    138.43 o
   6   8  10      516.07      595.90    153.36 o
   7   8  10      206.31      303.12    263.09 o
   8   8  10       21.75      -77.43     77.43 o
  -8   9  10       18.92      210.65    156.32 o
  -7   9  10      474.06      539.45    155.84 o
  -6   9  10     1067.25     1495.74    240.17 o
  -5   9  10        8.95       30.01    301.75 o
  -4   9  10        1.98       35.01     94.65 o
  -3   9  10      328.78      265.28    136.22 o
  -2   9  10       81.60      242.93    126.48 o
  -1   9  10      741.02      786.18    178.76 o
   0   9  10        5.28       53.15     86.40 o
   1   9  10      163.50      243.14     97.51 o
   2   9  10      186.38      275.70    107.60 o
   3   9  10       54.64      126.59     88.56 o
   4   9  10       63.37      195.41    105.06 o
   5   9  10      198.80      145.07    127.99 o
   6   9  10     1460.19     1711.03    239.06 o
   7   9  10      542.25      482.75    154.41 o
  -7  10  10      109.27      233.24    303.54 o
  -6  10  10       43.53       40.53    169.25 o
  -5  10  10      874.20      925.07    198.75 o
  -4  10  10     1400.91     1621.23    238.40 o
  -3  10  10      778.57      672.65    169.62 o
  -2  10  10      231.79      162.27    136.40 o
  -1  10  10      665.86      649.81    180.00 o
   0  10  10      916.13      947.77    205.66 o
   1  10  10      485.23      213.07    135.00 o
   2  10  10      100.43      104.64    129.17 o
   3  10  10     1512.78     1728.79    193.93 o
   4  10  10     1379.55     1580.25    232.15 o
   5  10  10       32.45      -23.82    103.99 o
   6  10  10      621.75      735.18    172.72 o
  -5  11  10       78.96      286.79    223.66 o
  -4  11  10       24.76        2.64    107.77 o
  -3  11  10      176.35      265.17    131.90 o
  -2  11  10      226.98       71.22    127.23 o
  -1  11  10      147.33      -23.65    234.41 o
   0  11  10        0.31      -86.97    109.57 o
   1  11  10       80.41      193.27    181.28 o
   2  11  10       98.79      164.63    131.35 o
   3  11  10       54.77       34.99    111.38 o
   4  11  10       97.62      298.84    188.19 o
   0  12  10      134.74       33.03    141.85 o
 -12   1  11      216.38      364.37    133.88 o
 -11   1  11      783.64     1187.09    190.43 o
 -10   1  11      194.32      258.13    110.00 o
  -9   1  11     1179.76     1068.52    310.33 o
  -8   1  11      217.54        6.40    125.85 o
  -7   1  11        0.83      -82.37     82.37 o
  -6   1  11        7.06       16.15     84.59 o
  -5   1  11      290.50      205.67     95.75 o
  -4   1  11     1423.08     1447.16    151.40 o
  -3   1  11     2384.35     2124.06    138.89 o
  -2   1  11       67.14       69.40     49.03 o
  -1   1  11     6894.68     6560.01    168.93 o
   0   1  11      438.14      532.73     68.80 o
   1   1  11     2167.21     2151.70    111.17 o
   2   1  11     2178.98     1949.47    107.77 o
   3   1  11      183.20      105.08     52.68 o
   4   1  11     3154.68     3025.50    149.66 o
   5   1  11     2038.21     1814.76    156.79 o
   6   1  11     2084.17     2160.70    176.62 o
   7   1  11     1028.95     1030.50    180.43 o
   8   1  11      167.44      147.32     90.06 o
   9   1  11      302.09      411.55    110.58 o
  10   1  11      134.75      184.77     94.40 o
  11   1  11      156.99      394.82    217.38 o
 -12   2  11       17.10      -38.00     93.38 o
 -11   2  11        1.54      102.24    209.19 o
 -10   2  11       95.51      265.91    114.92 o
  -9   2  11      111.94      -45.69    147.35 o
  -8   2  11       27.64       37.79    151.83 o
  -7   2  11       12.86      -46.82    106.13 o
  -6   2  11       32.11      179.97    218.28 o
  -5   2  11       25.86       -7.27     76.53 o
  -4   2  11      495.75      341.76     81.08 o
  -3   2  11      266.67      135.44     65.25 o
  -2   2  11      314.52      380.92     64.82 o
  -1   2  11       14.88      -15.45     42.60 o
   0   2  11     1147.78     1237.62    118.82 o
   1   2  11       15.68      -53.13     57.92 o
   2   2  11       33.99       31.44     95.46 o
   3   2  11      380.39      552.87     96.86 o
   4   2  11        1.04      155.65     80.14 o
   5   2  11      150.83        7.67     72.91 o
   6   2  11       34.30       73.62     83.50 o
   7   2  11       12.09      -39.90     76.38 o
   8   2  11       16.69      -22.36     89.77 o
   9   2  11      237.39      248.48    130.35 o
  10   2  11        7.24       21.63    110.37 o
  11   2  11        2.21       99.20    174.62 o
 -11   3  11      175.86      463.57    191.65 o
 -10   3  11      168.72      245.98    115.19 o
  -9   3  11      936.53     1076.73    177.38 o
  -8   3  11     1607.11     1460.33    385.73 o
  -7   3  11        1.60       21.39     78.56 o
  -6   3  11     1783.51     1843.90    401.35 o
  -5   3  11       48.07      -18.46     64.99 o
  -4   3  11     1834.34     1530.48    131.65 o
  -3   3  11       69.77        0.65     75.60 o
  -2   3  11      645.84      765.39    133.97 o
  -1   3  11       70.85       87.18     65.59 o
   0   3  11     1656.01     1771.62    135.66 o
   1   3  11     1239.46     1199.61    123.76 o
   2   3  11      514.92      503.10     91.30 o
   3   3  11       11.71       70.41     72.93 o
   4   3  11     1975.94     2034.43    223.64 o
   5   3  11       42.93      165.66     98.61 o
   6   3  11      508.40      648.63    118.92 o
   7   3  11      546.32      757.92    161.12 o
   8   3  11      132.02      145.49    118.47 o
   9   3  11      112.46      266.28    121.30 o
  10   3  11      145.69      300.27    141.11 o
  11   3  11       12.05      234.25    136.74 o
 -11   4  11       88.43      -87.94    103.05 o
 -10   4  11       23.27      -40.49    135.83 o
  -9   4  11       79.95       70.00     92.40 o
  -8   4  11      434.30      555.96    362.30 o
  -7   4  11      135.85      266.97    116.12 o
  -6   4  11        2.97      -11.40     88.05 o
  -5   4  11       13.16      -60.04     93.46 o
  -4   4  11      860.84      868.71    150.99 o
  -3   4  11        1.01      -50.25     77.39 o
  -2   4  11      999.05     1165.70    167.19 o
  -1   4  11       15.62       20.29     66.40 o
   0   4  11       28.14       42.87     99.97 o
   1   4  11       71.26       94.32     70.31 o
   2   4  11       57.22       43.89     64.39 o
   3   4  11      287.72      381.16     91.99 o
   4   4  11      903.35      947.78    163.63 o
   5   4  11      315.23      452.69    144.14 o
   6   4  11      541.88      634.00    149.53 o
   7   4  11        3.02      -12.23     93.62 o
   8   4  11       40.79       97.55     95.80 o
   9   4  11        0.20      -69.84     86.35 o
  10   4  11       73.83       57.84    116.10 o
 -11   5  11       74.20      280.88    193.83 o
 -10   5  11      294.42      377.41    198.18 o
  -9   5  11     1798.39     1938.77    359.23 o
  -8   5  11     4202.41     4372.78    324.54 o
  -7   5  11       61.15      213.46     97.94 o
  -6   5  11     1018.75      925.43    158.96 o
  -5   5  11     2965.93     3194.98    254.12 o
  -4   5  11     1611.15     1509.23    286.90 o
  -3   5  11     1525.53     1503.20    298.80 o
  -2   5  11      973.29      799.66    143.38 o
  -1   5  11     3229.05     3155.44    314.20 o
   0   5  11     1534.86     1449.46    136.88 o
   1   5  11      856.50      981.41    184.07 o
   2   5  11     1893.38     1960.83    213.26 o
   3   5  11     1187.17      981.39    172.50 o
   4   5  11     2822.14     2789.00    248.84 o
   5   5  11        4.56      -72.84     72.84 o
   6   5  11     2469.61     2398.69    253.10 o
   7   5  11      623.00      813.99    161.00 o
   8   5  11      195.45       98.72    110.53 o
   9   5  11      187.00      267.71    140.49 o
  10   5  11      616.20      823.23    192.90 o
 -10   6  11      357.14      482.13    229.42 o
  -9   6  11       32.24      -55.05    149.79 o
  -8   6  11      241.69      190.19    109.15 o
  -7   6  11       49.88       39.90     81.70 o
  -6   6  11       14.64        6.85     82.45 o
  -5   6  11        4.13       94.08     98.43 o
  -4   6  11     1382.94     1183.59    180.42 o
  -3   6  11      343.75      302.25    114.96 o
  -2   6  11      368.97      428.70    133.94 o
  -1   6  11      108.82      175.95    150.38 o
   0   6  11      824.74     1010.33    169.11 o
   1   6  11      371.07      326.56    134.41 o
   2   6  11      446.74      525.48    144.97 o
   3   6  11      591.82      818.08    416.33 o
   4   6  11      450.96      627.77    149.94 o
   5   6  11      913.44     1049.74    181.24 o
   6   6  11     1039.37     1323.72    224.68 o
   7   6  11      220.64      259.46    114.07 o
   8   6  11      286.25      282.91    117.58 o
   9   6  11       18.99      189.56    117.55 o
  -9   7  11      340.46      530.01    218.66 o
  -8   7  11      288.36      526.95    149.12 o
  -7   7  11      186.95      205.86    206.63 o
  -6   7  11      694.55     1010.61    290.35 o
  -5   7  11      876.25     1446.40    195.26 o
  -4   7  11      956.79     1132.44    177.99 o
  -3   7  11      108.67      135.22    300.98 o
  -2   7  11      772.58      809.77    154.39 o
  -1   7  11      941.03     1021.84    176.15 o
   0   7  11     3516.26     3603.90    345.92 o
   1   7  11      393.46      374.13    128.78 o
   2   7  11     1868.03     2342.16    244.06 o
   3   7  11     4052.56     4186.87    650.87 o
   4   7  11     1082.00      876.93    175.10 o
   5   7  11        4.64      -66.33     66.33 o
   6   7  11      961.08     1184.21    309.05 o
   7   7  11      511.44      651.79    149.50 o
   8   7  11      361.69      729.37    244.91 o
   9   7  11      156.13      415.11    144.89 o
  -9   8  11       14.00      113.68    160.28 o
  -8   8  11      206.58      540.46    283.70 o
  -7   8  11      172.25      122.21    263.21 o
  -6   8  11      104.80      180.15    108.47 o
  -5   8  11       90.92       46.08     85.74 o
  -4   8  11        0.41      -10.75    161.31 o
  -3   8  11      382.55      434.54    131.74 o
  -2   8  11       26.55        4.84    104.47 o
  -1   8  11      515.50      502.23    132.06 o
   0   8  11       97.50      149.25    102.56 o
   1   8  11      235.79      309.39    100.32 o
   2   8  11        3.23       21.95     79.20 o
   3   8  11       37.22      126.92     81.31 o
   4   8  11      398.89      441.54    110.76 o
   5   8  11      302.65      285.30    128.58 o
   6   8  11        0.53      318.79    141.59 o
   7   8  11       64.23      236.58    117.76 o
   8   8  11        4.56      105.67    158.49 o
  -7   9  11      449.80      593.33    164.46 o
  -6   9  11      284.93      535.87    165.21 o
  -5   9  11     2674.20     2540.81    292.36 o
  -4   9  11      380.87      354.75    140.93 o
  -3   9  11        1.09       49.09    104.98 o
  -2   9  11      365.31      639.08    161.88 o
  -1   9  11     1582.57     1426.18    178.05 o
   0   9  11      245.41      215.80    122.34 o
   1   9  11       63.00      -16.99     86.21 o
   2   9  11     2000.86     1969.54    206.85 o
   3   9  11      981.62     1116.11    158.00 o
   4   9  11      119.64       22.34    115.19 o
   5   9  11       50.07      102.79    181.02 o
   6   9  11      129.86      242.77    214.44 o
   7   9  11       18.19      -48.00     98.35 o
  -6  10  11       14.79      -27.64    191.78 o
  -5  10  11      121.57      143.47    116.77 o
  -4  10  11        7.34       31.80    150.30 o
  -3  10  11       34.22      264.55    124.69 o
  -2  10  11      403.95      353.93    140.53 o
  -1  10  11      133.00      429.28    145.12 o
   0  10  11      470.89      566.53    164.48 o
   1  10  11      218.20      205.85    124.85 o
   2  10  11       38.17      -71.08    174.51 o
   3  10  11       27.65       -8.82     93.57 o
   4  10  11       41.86       97.81    101.03 o
   5  10  11       45.43      229.62    266.16 o
  -4  11  11     1239.78     1190.40    214.21 o
  -3  11  11      345.16      415.89    155.88 o
  -2  11  11      181.27      100.17    116.81 o
  -1  11  11      410.85      444.78    288.69 o
   0  11  11      857.78      628.43    173.47 o
   1  11  11       62.94       78.26    112.08 o
   2  11  11     2063.99     2354.08    289.34 o
   3  11  11     1608.12     1572.02    237.11 o
 -11   0  12      441.65      778.12    226.09 o
 -10   0  12     3860.28     3934.38    443.47 o
  -9   0  12     6841.05     6885.04    483.41 o
  -8   0  12       15.84      171.55    146.46 o
  -7   0  12     1667.12     1706.54    284.98 o
  -6   0  12      101.96      171.04    143.39 o
  -5   0  12    11787.91    12681.89    556.13 o
  -4   0  12     5387.38     5600.47    361.28 o
  -3   0  12     4162.58     3863.97    224.72 o
  -2   0  12     8137.06     8218.16    289.70 o
  -1   0  12     3774.76     3236.96    251.56 o
   0   0  12      212.63      253.37    122.52 o
   1   0  12     1752.44     1658.01    150.37 o
   2   0  12      885.88      890.43    125.72 o
   3   0  12     5403.81     5234.01    239.69 o
   4   0  12        0.44       32.37     77.14 o
   5   0  12     6017.51     5871.76    271.17 o
   6   0  12     1195.48     1040.05    271.92 o
   7   0  12        8.62       28.16    178.46 o
   8   0  12       81.98      134.94    180.51 o
   9   0  12      870.38      999.34    277.04 o
  10   0  12     1169.89     1895.76    362.82 o
  11   0  12      374.54      461.39    209.44 o
 -11   1  12      298.16      160.13    154.78 o
 -10   1  12      100.65      460.43    136.60 o
  -9   1  12      177.22      301.13    117.06 o
  -8   1  12       52.70       32.89    112.79 o
  -7   1  12      292.71      428.17    129.39 o
  -6   1  12       10.81       98.41     98.72 o
  -5   1  12      231.37      296.55    102.89 o
  -4   1  12       27.84       45.28     67.31 o
  -3   1  12       68.46       25.45     51.83 o
  -2   1  12      353.60      352.15     67.74 o
  -1   1  12       57.11       27.53     51.23 o
   0   1  12      505.78      518.62    104.00 o
   1   1  12      723.01      519.36     93.62 o
   2   1  12        1.31      -19.55    106.72 o
   3   1  12      265.12      387.80     91.58 o
   4   1  12      330.05      290.42     94.52 o
   5   1  12       23.22      131.94     85.34 o
   6   1  12      620.13      693.63    120.85 o
   7   1  12        2.01      -18.30     81.62 o
   8   1  12       19.80       68.75     89.26 o
   9   1  12       94.02      234.41    158.88 o
  10   1  12       29.55      -14.34    196.64 o
  11   1  12       22.47       47.37    170.78 o
 -11   2  12       85.86      143.67    109.57 o
 -10   2  12      840.30      576.33    150.60 o
  -9   2  12      418.38      385.94    128.46 o
  -8   2  12       24.89      -57.21     76.16 o
  -7   2  12      266.10      207.77    108.17 o
  -6   2  12       52.44      -50.46    129.17 o
  -5   2  12      825.24      974.89    148.07 o
  -4   2  12      555.65      658.37    134.72 o
  -3   2  12     1249.63     1155.92    119.34 o
  -2   2  12     3548.22     2946.74    175.57 o
  -1   2  12       24.75      -23.15     77.82 o
   0   2  12       95.53      195.43     83.99 o
   1   2  12     1163.02     1263.45    204.07 o
   2   2  12      397.83      335.54     91.52 o
   3   2  12     3697.54     3532.55    190.62 o
   4   2  12      230.28      199.90     89.14 o
   5   2  12     1401.25     1519.66    284.38 o
   6   2  12     1102.48     1042.89    142.23 o
   7   2  12      152.56      178.09     94.73 o
   8   2  12      267.83      422.05    134.24 o
   9   2  12      342.16      207.79    285.62 o
  10   2  12      213.67      394.24    164.38 o
  11   2  12      176.32        8.96    178.72 o
 -11   3  12      261.17      111.13    115.74 o
 -10   3  12        0.29      113.46     93.33 o
  -9   3  12       87.82      -78.97     78.97 o
  -8   3  12      328.86      419.05    120.32 o
  -7   3  12        3.65       30.91     79.41 o
  -6   3  12       10.35       48.42     69.26 o
  -5   3  12      730.87      818.70    151.45 o
  -4   3  12      250.37      247.32    107.96 o
  -3   3  12       24.01       46.68     83.56 o
  -2   3  12        5.39       61.36     71.40 o
  -1   3  12      579.15      606.07     99.33 o
   0   3  12      127.70       75.29     66.86 o
   1   3  12       70.62      205.81     77.35 o
   2   3  12      123.94      291.63     84.16 o
   3   3  12      150.05       56.61    123.54 o
   4   3  12      134.41      183.94     88.80 o
   5   3  12       38.84       -0.84     75.65 o
   6   3  12      176.95      345.59    118.76 o
   7   3  12        0.19      -21.28    114.20 o
   8   3  12      115.30      224.76    129.05 o
   9   3  12        0.71      251.41    155.16 o
  10   3  12      102.67      167.22    239.40 o
 -11   4  12       32.63      279.60    189.22 o
 -10   4  12     1640.42     1466.37    319.29 o
  -9   4  12      243.30      172.57    158.24 o
  -8   4  12      189.80      344.12    198.69 o
  -7   4  12        5.58      163.11    109.33 o
  -6   4  12      156.40      205.06     99.81 o
  -5   4  12     1612.70     1936.26    285.36 o
  -4   4  12      260.56       69.58    100.36 o
  -3   4  12     1211.84     1178.43    174.49 o
  -2   4  12     1658.03     1749.05    167.83 o
  -1   4  12      215.48      120.28     76.76 o
   0   4  12      137.15      197.44     77.77 o
   1   4  12      664.27      728.97    112.15 o
   2   4  12      371.64      283.32     95.62 o
   3   4  12     1673.56     1629.76    151.81 o
   4   4  12      445.80      372.44    127.05 o
   5   4  12     2832.45     2755.71    254.83 o
   6   4  12      705.65      658.97    154.57 o
   7   4  12      496.09      855.96    187.76 o
   8   4  12      340.49       51.21    142.87 o
   9   4  12      308.51      204.73    136.88 o
  10   4  12      191.61      384.60    158.18 o
 -10   5  12      112.72      473.43    194.85 o
  -9   5  12      687.61      866.46    223.27 o
  -8   5  12       97.88      241.79     96.59 o
  -7   5  12      529.02      663.59    261.81 o
  -6   5  12       47.87      286.11    104.34 o
  -5   5  12     1289.58     1514.61    193.62 o
  -4   5  12      225.08      257.58    126.61 o
  -3   5  12      345.35      275.15    121.59 o
  -2   5  12       24.77      -73.92     73.92 o
  -1   5  12      233.80      241.71    127.64 o
   0   5  12        2.48      -29.85     64.77 o
   1   5  12       43.77       22.51     74.79 o
   2   5  12      468.15      492.71    140.90 o
   3   5  12       11.43      -71.68    139.03 o
   4   5  12      629.17      331.94    125.92 o
   5   5  12       36.99       96.40     93.73 o
   6   5  12      661.62      832.90    165.49 o
   7   5  12        7.85      157.58    103.74 o
   8   5  12       34.75      303.82    136.61 o
   9   5  12       11.85       -1.28    313.53 o
  10   5  12        6.00       87.27    122.31 o
 -10   6  12      535.11      736.64    245.03 o
  -9   6  12      585.12      986.80    261.68 o
  -8   6  12      524.70      763.15    145.56 o
  -7   6  12       17.72      148.26     92.16 o
  -6   6  12     1289.06      927.37    161.20 o
  -5   6  12      516.21      730.67    145.35 o
  -4   6  12        2.43     -119.77    153.75 o
  -3   6  12      720.87     1042.08    165.81 o
  -2   6  12      746.62      695.03    263.73 o
  -1   6  12     3012.91     3510.39    273.26 o
   0   6  12      359.46      455.16    129.92 o
   1   6  12     1470.17     1451.47    264.75 o
   2   6  12     2118.06     2113.94    235.50 o
   3   6  12      373.84      314.13    119.90 o
   4   6  12      250.27      126.95    108.31 o
   5   6  12      881.67     1013.19    174.91 o
   6   6  12      912.64     1008.12    178.70 o
   7   6  12       15.95      -84.20     84.20 o
   8   6  12      381.04      376.83    154.14 o
   9   6  12      634.53      840.92    173.38 o
  -9   7  12      258.63       68.36    169.76 o
  -8   7  12       26.00     -104.72    167.97 o
  -7   7  12      148.21      427.85    175.13 o
  -6   7  12      141.07      405.72    121.65 o
  -5   7  12      294.64      584.14    141.39 o
  -4   7  12      131.01      153.51    163.10 o
  -3   7  12      896.55     1292.72    190.68 o
  -2   7  12      620.36      593.79    275.76 o
  -1   7  12     1095.07     1256.11    474.32 o
   0   7  12      104.80      212.41    170.40 o
   1   7  12      146.90      203.17    122.26 o
   2   7  12      423.45      368.06    133.30 o
   3   7  12        3.73     -118.04    118.04 o
   4   7  12      870.88      833.55    172.62 o
   5   7  12        6.46       54.46    110.05 o
   6   7  12      138.35       53.40    104.56 o
   7   7  12       77.36      310.77    116.43 o
   8   7  12      209.34       17.49    111.25 o
  -8   8  12      673.20     1002.08    204.13 o
  -7   8  12      257.77      477.39    186.91 o
  -6   8  12     1943.55     2229.27    277.25 o
  -5   8  12     1394.08     1547.79    336.95 o
  -4   8  12       61.18     -120.08    120.08 o
  -3   8  12      189.49      343.34    127.21 o
  -2   8  12       11.99      -26.43     94.42 o
  -1   8  12     1190.07     1883.32    228.39 o
   0   8  12        0.03        1.45    102.12 o
   1   8  12     1660.31     1420.66    211.84 o
   2   8  12       10.79      -94.40     94.40 o
   3   8  12      127.78      125.16    112.99 o
   4   8  12       18.76      112.89     69.30 o
   5   8  12      271.70      234.04    121.37 o
   6   8  12       55.52      136.16    103.92 o
   7   8  12       37.82       32.97    129.94 o
  -7   9  12        6.30      145.54    163.23 o
  -6   9  12      155.86      404.74    330.55 o
  -5   9  12       25.75      134.79     98.25 o
  -4   9  12      157.96      297.02    156.57 o
  -3   9  12       45.02      273.98    113.33 o
  -2   9  12      381.64      261.29    140.95 o
  -1   9  12       50.10       89.82    105.21 o
   0   9  12      623.49      725.14    138.13 o
   1   9  12      137.01      305.85     97.19 o
   2   9  12      114.12      250.25    101.95 o
   3   9  12      117.39      -29.55     74.07 o
   4   9  12      136.17       99.90     89.44 o
   5   9  12      101.52      280.16    206.37 o
   6   9  12       54.32      302.67    163.36 o
  -5  10  12      164.83      307.73    141.08 o
  -4  10  12      168.84      269.75    145.44 o
  -3  10  12      175.72      218.51    168.09 o
  -2  10  12      391.93      174.75    135.50 o
  -1  10  12      925.57     1145.39    220.91 o
   0  10  12        0.40       95.50    288.82 o
   1  10  12     2516.48     2403.07    307.51 o
   2  10  12     1156.75     1435.74    184.31 o
   3  10  12      170.40      205.42     98.94 o
   4  10  12       78.49      -71.34     79.26 o
  -2  11  12        6.35      135.88    114.84 o
  -1  11  12       61.65       21.65    106.07 o
   0  11  12      539.26      413.34    152.07 o
   1  11  12      145.48      -51.43    102.73 o
 -11   1  13     1143.10     1473.71    228.37 o
 -10   1  13      399.08      478.00    284.34 o
  -9   1  13        5.65       -2.76     80.93 o
  -8   1  13      557.99      731.33    148.92 o
  -7   1  13      236.16      227.66    125.85 o
  -6   1  13      856.61      727.94    230.31 o
  -5   1  13       25.12      230.05    100.14 o
  -4   1  13     3245.81     3242.96    187.93 o
  -3   1  13     1884.44     1669.86    126.19 o
  -2   1  13       40.66       79.66     57.88 o
  -1   1  13       17.49      -27.17     59.62 o
   0   1  13      430.25      384.94     91.20 o
   1   1  13     1150.93     1011.33    119.74 o
   2   1  13     2933.78     2642.97    169.61 o
   3   1  13       58.84      181.55     83.15 o
   4   1  13     5109.73     5207.79    226.16 o
   5   1  13     2955.77     3159.49    302.03 o
   6   1  13     1510.89     1429.87    248.13 o
   7   1  13      938.72      707.00    185.76 o
   8   1  13       87.59      296.78    149.73 o
   9   1  13      332.24      667.97    194.45 o
  10   1  13       90.18      260.40    200.48 o
 -11   2  13      109.70      195.17    159.77 o
 -10   2  13      373.47      343.52    130.84 o
  -9   2  13      221.22       93.38    231.59 o
  -8   2  13      102.48      305.77    112.25 o
  -7   2  13        1.88      -70.78    150.81 o
  -6   2  13      133.39      196.04    104.20 o
  -5   2  13      153.53      142.63     95.72 o
  -4   2  13        0.27      -28.55     78.17 o
  -3   2  13        4.44        1.59     67.95 o
  -2   2  13      810.61      877.05    121.21 o
  -1   2  13      193.77      149.00    113.33 o
   0   2  13      479.22      419.55     90.69 o
   1   2  13      188.29      211.72     82.68 o
   2   2  13      105.14      113.63     79.01 o
   3   2  13      892.71      849.01    122.33 o
   4   2  13      103.12      249.02     94.50 o
   5   2  13      223.16      183.90     84.09 o
   6   2  13      100.86      109.63     96.09 o
   7   2  13       34.66       70.54    133.65 o
   8   2  13      152.65      114.79    186.78 o
   9   2  13        0.08      283.70    248.36 o
  10   2  13        3.52      -63.76    188.70 o
 -11   3  13      303.84      467.23    180.13 o
 -10   3  13      208.65      333.35    126.57 o
  -9   3  13      124.33      124.95    172.83 o
  -8   3  13        1.53      -50.18    144.67 o
  -7   3  13       18.50      103.93     95.74 o
  -6   3  13     3097.44     3162.71    266.10 o
  -5   3  13      265.45      340.99    251.69 o
  -4   3  13     2075.88     1914.32    213.15 o
  -3   3  13     3688.44     3466.11    257.47 o
  -2   3  13      700.99      761.00    117.02 o
  -1   3  13       84.89       67.32    120.70 o
   0   3  13     1721.41     1872.62    159.71 o
   1   3  13      347.01      301.99    114.93 o
   2   3  13       24.95      -64.87     64.87 o
   3   3  13        2.80      -68.52     68.52 o
   4   3  13     2111.57     2119.88    174.44 o
   5   3  13      808.99      736.50    169.25 o
   6   3  13      165.07       83.48    101.36 o
   7   3  13      255.55      202.00    340.03 o
   8   3  13      501.66      981.28    181.29 o
   9   3  13      180.85      215.72    134.79 o
  10   3  13      206.05      255.23    136.92 o
 -10   4  13       72.21     -125.46    125.46 o
  -9   4  13      158.20      447.57    184.10 o
  -8   4  13        1.28       84.47     92.00 o
  -7   4  13        4.86       59.09     89.69 o
  -6   4  13      267.17      127.73     96.90 o
  -5   4  13      572.02      620.41    170.14 o
  -4   4  13       80.93      211.77    110.48 o
  -3   4  13      380.83      522.58    132.98 o
  -2   4  13       82.12      285.44     89.19 o
  -1   4  13       53.44      -65.03     65.03 o
   0   4  13       57.52       -4.98     66.85 o
   1   4  13      146.84      132.76     81.08 o
   2   4  13       38.36       90.92     75.35 o
   3   4  13      326.36      577.58    139.72 o
   4   4  13        7.89      190.68    109.46 o
   5   4  13      460.80      444.77    143.46 o
   6   4  13      248.70      343.94    198.95 o
   7   4  13      179.00      441.34    134.40 o
   8   4  13       31.05      121.09    126.84 o
   9   4  13       79.86      191.15    174.88 o
 -10   5  13     1365.62     1381.72    219.24 o
  -9   5  13      669.43      960.37    175.94 o
  -8   5  13       90.91      126.19    166.81 o
  -7   5  13      774.52      852.26    157.83 o
  -6   5  13     4184.96     4269.92    518.62 o
  -5   5  13     1385.48     1361.51    196.21 o
  -4   5  13     5042.55     5108.82    302.48 o
  -3   5  13     3319.00     3477.18    275.99 o
  -2   5  13     2731.91     2868.04    347.64 o
  -1   5  13      168.23      203.88     80.11 o
   0   5  13      909.32      890.48    178.81 o
   1   5  13     2783.14     2841.78    254.44 o
   2   5  13     1500.03     1517.19    201.51 o
   3   5  13       25.28       66.15    109.97 o
   4   5  13     2169.57     2037.05    227.34 o
   5   5  13     1652.12     1485.76    210.78 o
   6   5  13      224.30      319.73    117.25 o
   7   5  13      189.60      213.93    113.62 o
   8   5  13      966.13      905.14    189.23 o
   9   5  13     1295.83     1291.05    226.53 o
  -9   6  13      229.02      324.66    174.88 o
  -8   6  13      182.38      181.57    101.94 o
  -7   6  13       90.49      544.64    123.44 o
  -6   6  13        1.07      107.69    100.58 o
  -5   6  13      437.74      568.57    298.42 o
  -4   6  13      111.60      203.52    102.04 o
  -3   6  13      683.93      662.28    150.68 o
  -2   6  13      702.22      817.68    139.14 o
  -1   6  13      977.08     1008.21    170.39 o
   0   6  13       52.73      107.61     98.50 o
   1   6  13        0.42      -79.12    133.66 o
   2   6  13       24.38      177.58    117.58 o
   3   6  13      545.79      412.43    171.42 o
   4   6  13        8.35      -74.16     74.16 o
   5   6  13     1619.66     1328.84    277.30 o
   6   6  13      144.50      312.64    122.02 o
   7   6  13       23.14      172.58    109.59 o
   8   6  13        6.06     -100.36    100.36 o
  -8   7  13       29.69     -106.00    106.00 o
  -7   7  13      315.77      624.75    207.65 o
  -6   7  13      681.59      696.16    144.22 o
  -5   7  13        1.49      127.42    102.75 o
  -4   7  13      731.75      708.01    153.41 o
  -3   7  13      820.25      882.08    170.94 o
  -2   7  13     1008.89      719.47    185.76 o
  -1   7  13      445.94      422.57    141.46 o
   0   7  13     1117.15      978.43    175.42 o
   1   7  13     3640.73     3372.00    295.25 o
   2   7  13       15.32       54.04     99.06 o
   3   7  13       79.76      122.07    140.06 o
   4   7  13     1123.28     1362.87    203.06 o
   5   7  13      526.37      532.72    151.30 o
   6   7  13      411.18      311.95    119.81 o
   7   7  13      102.23      338.89    122.61 o
   8   7  13      642.33      836.83    193.11 o
  -7   8  13      155.99      383.69    133.80 o
  -6   8  13      123.19       75.79    152.09 o
  -5   8  13      510.87      566.11    209.96 o
  -4   8  13      520.97      516.06    393.80 o
  -3   8  13       60.64       96.45     91.21 o
  -2   8  13      141.86      270.81    116.97 o
  -1   8  13     1200.89     1091.18    186.41 o
   0   8  13       74.59      233.22    110.32 o
   1   8  13      139.96      331.11    126.09 o
   2   8  13       16.65       74.82    106.90 o
   3   8  13      187.04      309.66    124.08 o
   4   8  13        0.40      -46.20     64.08 o
   5   8  13      228.62      219.32    281.91 o
   6   8  13      230.45      208.64    223.66 o
   7   8  13       75.39       77.39    117.33 o
  -6   9  13      376.77      405.07    198.95 o
  -5   9  13       17.38      162.02    360.38 o
  -4   9  13      206.82      594.59    268.97 o
  -3   9  13      574.99      638.22    140.32 o
  -2   9  13     1509.90     1698.77    236.80 o
  -1   9  13      644.65      854.58    137.38 o
   0   9  13      472.57      551.20    118.57 o
   1   9  13     1896.92     1955.56    200.96 o
   2   9  13      789.42      675.76    160.76 o
   3   9  13        4.25      188.63     93.01 o
   4   9  13      116.78      165.74    114.53 o
   5   9  13     1085.22     1794.35    323.00 o
  -4  10  13        2.33      190.81    117.50 o
  -3  10  13       55.62       98.04    106.37 o
  -2  10  13      108.83       80.50    101.11 o
  -1  10  13       86.22      187.26    120.64 o
   0  10  13      153.40       90.58    119.04 o
   1  10  13       39.89       76.99     86.77 o
   2  10  13      174.06      164.40     96.47 o
   3  10  13      648.91      474.47    161.01 o
 -11   0  14     1061.06      614.51    243.50 o
 -10   0  14      603.92      879.77    231.72 o
  -9   0  14        1.54      126.23    135.19 o
  -8   0  14      647.05      635.76    220.97 o
  -7   0  14    13747.17    13972.36    676.73 o
  -6   0  14     9763.29     9609.87    529.50 o
  -5   0  14    10191.13    11314.36    543.84 o
  -4   0  14    18646.73    18555.12    575.08 o
  -3   0  14     3555.90     3230.67    253.87 o
  -2   0  14     2375.77     2614.45    340.41 o
  -1   0  14       54.71      184.78     99.59 o
   0   0  14     8697.46     8474.57    485.20 o
   1   0  14     4757.09     4547.35    401.99 o
   2   0  14        2.78      -51.46    146.20 o
   3   0  14     4045.44     4034.24    397.13 o
   4   0  14     2991.62     2661.07    354.11 o
   5   0  14     1057.98      731.01    254.51 o
   6   0  14     1087.82     1077.44    279.86 o
   7   0  14     2275.89     1988.44    345.15 o
   8   0  14     3900.93     3244.60    453.20 o
   9   0  14     1176.90     1396.98    362.30 o
  10   0  14      109.04      881.56    284.98 o
 -10   1  14      458.51      441.81    147.48 o
  -9   1  14       65.58      -45.89     98.83 o
  -8   1  14       42.35      142.37    106.22 o
  -7   1  14        6.47       17.01    121.88 o
  -6   1  14      438.03      340.37    120.92 o
  -5   1  14      165.73      142.10    109.24 o
  -4   1  14     1015.93      884.20    109.61 o
  -3   1  14       88.48       79.55     80.95 o
  -2   1  14      226.05      129.09     78.84 o
  -1   1  14      373.28      405.83     93.30 o
   0   1  14      251.61       85.78     78.89 o
   1   1  14       61.17       57.83     71.95 o
   2   1  14      106.43      -22.18     69.14 o
   3   1  14      978.55     1040.02    130.40 o
   4   1  14      262.85      306.60    193.70 o
   5   1  14       51.94      192.85    146.59 o
   6   1  14      108.32      294.68    157.04 o
   7   1  14      285.95      230.03    139.17 o
   8   1  14       12.67      -56.98    125.00 o
   9   1  14      394.61      366.42    170.53 o
  10   1  14       49.45      282.42    213.03 o
 -10   2  14       25.53     -100.32    100.32 o
  -9   2  14       14.87        0.53     89.75 o
  -8   2  14      240.20      201.25    164.64 o
  -7   2  14      924.73     1571.35    305.46 o
  -6   2  14      490.03      347.81    117.44 o
  -5   2  14     3016.32     2898.00    293.04 o
  -4   2  14     1656.85     1785.20    213.17 o
  -3   2  14       21.50       87.03     73.85 o
  -2   2  14      810.28      864.62    140.97 o
  -1   2  14       62.76      126.02     80.37 o
   0   2  14     3516.77     3290.83    347.95 o
   1   2  14     3840.93     3930.40    207.63 o
   2   2  14     1371.59     1270.45    141.92 o
   3   2  14     3208.93     2738.87    287.80 o
   4   2  14     2260.15     2361.01    185.86 o
   5   2  14       58.16       46.33     77.25 o
   6   2  14       36.73       16.33     83.66 o
   7   2  14      363.43      341.16    280.50 o
   8   2  14      230.91       23.04    215.33 o
   9   2  14       95.83      206.37    251.69 o
 -10   3  14        4.71     -140.82    140.82 o
  -9   3  14        1.20      115.99    131.61 o
  -8   3  14      187.89      201.25    170.01 o
  -7   3  14        8.62      186.99     98.23 o
  -6   3  14      493.13      581.03    144.97 o
  -5   3  14        6.99      -22.90     88.27 o
  -4   3  14        8.63       44.02     97.04 o
  -3   3  14      675.42      859.48    144.95 o
  -2   3  14      215.69      321.81    107.91 o
  -1   3  14      539.54      470.53    101.19 o
   0   3  14       34.62       44.07     93.91 o
   1   3  14       72.99      163.73     79.32 o
   2   3  14     1370.01     1303.61    147.03 o
   3   3  14       32.83      -12.89     94.11 o
   4   3  14      389.41      245.79     96.67 o
   5   3  14       31.73        5.57     90.46 o
   6   3  14        5.97       85.67     93.74 o
   7   3  14       10.64       77.65    107.66 o
   8   3  14       19.12      -92.07    105.00 o
   9   3  14       52.09      130.61    134.38 o
 -10   4  14      381.00     1097.41    287.03 o
  -9   4  14        0.79       33.12     88.41 o
  -8   4  14      323.08      622.59    148.29 o
  -7   4  14     3042.62     3302.78    296.41 o
  -6   4  14      140.50      270.55     95.84 o
  -5   4  14     1189.21     1077.51    284.85 o
  -4   4  14     3240.36     3562.23    281.72 o
  -3   4  14      360.84      323.84     95.30 o
  -2   4  14      825.98      981.52    137.52 o
  -1   4  14       18.84       61.17     72.55 o
   0   4  14     4187.63     4244.28    218.40 o
   1   4  14      921.61      989.89    134.51 o
   2   4  14      245.51      123.61     82.77 o
   3   4  14     2843.46     2564.16    434.38 o
   4   4  14     1096.80     1424.37    269.87 o
   5   4  14       57.57       81.15    108.82 o
   6   4  14        2.05      -66.90    115.86 o
   7   4  14      265.18      373.25    152.91 o
   8   4  14      924.33      841.39    194.42 o
   9   4  14       52.75      171.64    126.55 o
  -9   5  14       15.92       -8.60     89.30 o
  -8   5  14      163.92      335.01    118.55 o
  -7   5  14      217.81      222.21    110.10 o
  -6   5  14     1939.38     1901.00    421.19 o
  -5   5  14     1470.93     1627.07    264.24 o
  -4   5  14      707.94      727.35    165.60 o
  -3   5  14      548.46      666.96    147.84 o
  -2   5  14        1.77       -9.10     64.77 o
  -1   5  14       55.51       61.45     68.47 o
   0   5  14      246.63      279.27     90.98 o
   1   5  14      116.99      -23.65     92.22 o
   2   5  14     1038.95     1080.71    181.79 o
   3   5  14       57.63      150.14    102.62 o
   4   5  14      223.92      243.71    123.28 o
   5   5  14        2.86      147.28    100.02 o
   6   5  14       69.98      282.80    129.83 o
   7   5  14      304.61      422.02    158.62 o
   8   5  14        7.55      216.68    129.74 o
  -8   6  14      487.48      646.99    178.21 o
  -7   6  14      430.13      546.18    235.31 o
  -6   6  14       56.69       40.55     87.63 o
  -5   6  14      137.89      164.26     99.22 o
  -4   6  14      847.54      969.56    186.27 o
  -3   6  14     1594.07     1474.92    204.91 o
  -2   6  14      583.69      783.87    162.77 o
  -1   6  14      293.87      158.15    278.06 o
   0   6  14     3234.49     3196.20    282.89 o
   1   6  14      606.24      638.14    147.64 o
   2   6  14       17.27      177.28    101.93 o
   3   6  14     2108.48     1729.92    229.07 o
   4   6  14     1422.42     1697.36    509.02 o
   5   6  14      404.35      617.75    150.71 o
   6   6  14      233.65      338.01    122.99 o
   7   6  14      260.94      655.05    162.77 o
   8   6  14      138.86      526.67    152.15 o
  -8   7  14      128.93       51.21    156.19 o
  -7   7  14       17.74       -5.12    127.25 o
  -6   7  14      949.04      918.82    185.64 o
  -5   7  14      213.84      334.12    127.34 o
  -4   7  14      223.68      195.08    106.84 o
  -3   7  14      233.96      244.44     99.19 o
  -2   7  14       15.19       -0.69    172.70 o
  -1   7  14     1068.39     1088.29    296.63 o
   0   7  14     1177.17     1426.83    209.63 o
   1   7  14     2271.72     2633.83    275.81 o
   2   7  14     3976.36     4412.21    342.45 o
   3   7  14       56.22      142.82    115.54 o
   4   7  14      186.63      180.06    115.04 o
   5   7  14      434.66      427.19    278.70 o
   6   7  14       15.61      126.28     96.96 o
   7   7  14       32.62      254.00    295.09 o
  -7   8  14      692.10      829.58    256.04 o
  -6   8  14      687.51      620.91    232.74 o
  -5   8  14      474.48      573.54    199.71 o
  -4   8  14     1166.56     1112.73    189.07 o
  -3   8  14     2686.87     2646.38    389.57 o
  -2   8  14      866.35      956.24    278.19 o
  -1   8  14      684.49     1025.03    332.22 o
   0   8  14      346.48      380.49    246.70 o
   1   8  14      192.92      137.27    173.85 o
   2   8  14        0.22       89.90    128.41 o
   3   8  14       21.39      -60.18     93.90 o
   4   8  14      381.60      411.31    162.43 o
   5   8  14      232.76      422.45    127.73 o
   6   8  14       54.49       51.97    120.86 o
  -5   9  14      448.82      406.99    137.31 o
  -4   9  14      202.83      481.81    126.61 o
  -3   9  14      122.39      371.52    192.29 o
  -2   9  14        1.77      128.79    150.55 o
  -1   9  14      193.37      187.01    114.31 o
   0   9  14       23.26       34.87    103.07 o
   1   9  14      534.42      468.76    116.51 o
   2   9  14        5.11      300.28     94.72 o
   3   9  14      238.94      285.70    158.91 o
   4   9  14      345.07      417.53    115.67 o
  -2  10  14      284.20      348.73    141.04 o
  -1  10  14      311.50      585.55    209.96 o
   0  10  14      532.74      766.68    172.71 o
   1  10  14       10.87      -33.91     74.91 o
 -10   1  15      159.79      372.69    143.39 o
  -9   1  15      797.05      877.18    178.70 o
  -8   1  15     2135.19     2249.51    274.86 o
  -7   1  15      969.67      929.19    261.68 o
  -6   1  15      159.55       18.88    155.29 o
  -5   1  15     1095.53     1071.39    139.86 o
  -4   1  15     1111.77     1219.25    145.11 o
  -3   1  15      308.06      255.32     87.76 o
  -2   1  15       54.74      105.27     82.92 o
  -1   1  15     3289.42     2964.27    194.47 o
   0   1  15     3019.89     3102.81    194.10 o
   1   1  15      435.60      469.58    127.17 o
   2   1  15     2617.87     2571.66    241.45 o
   3   1  15     1202.62     1039.41    175.39 o
   4   1  15        7.08      -87.59     87.59 o
   5   1  15      812.38      698.78    168.94 o
   6   1  15       29.05       48.30    130.18 o
   7   1  15      995.57      958.33    195.98 o
   8   1  15      206.26      374.39    213.03 o
   9   1  15      532.77      373.83    248.88 o
 -10   2  15        4.15      120.34    176.41 o
  -9   2  15      231.53      470.35    203.56 o
  -8   2  15      110.40      188.45    163.87 o
  -7   2  15      505.64     1135.52    207.40 o
  -6   2  15      218.68      296.22    121.15 o
  -5   2  15        8.62      139.50    100.62 o
  -4   2  15      128.37      134.07     86.22 o
  -3   2  15       71.79       91.83     83.43 o
  -2   2  15      300.81      311.91     91.14 o
  -1   2  15       97.29      166.85    114.08 o
   0   2  15        0.37       20.28    140.48 o
   1   2  15     1890.45     2037.52    188.94 o
   2   2  15       12.82      -31.32     69.54 o
   3   2  15       80.58       52.75     73.69 o
   4   2  15        4.50      -57.10     79.75 o
   5   2  15        1.31      123.50    119.97 o
   6   2  15      110.17       83.96    185.89 o
   7   2  15      179.44      348.99    244.78 o
   8   2  15       22.97      -51.72    220.20 o
   9   2  15       14.64     -177.18    178.72 o
  -9   3  15      528.78      925.95    257.45 o
  -8   3  15     1277.94     1534.69    219.43 o
  -7   3  15     1138.34     1448.56    270.51 o
  -6   3  15      294.40      223.31    102.79 o
  -5   3  15     2779.47     2746.79    261.47 o
  -4   3  15      416.01      487.00    103.65 o
  -3   3  15     1357.25     1342.03    157.49 o
  -2   3  15       25.45       45.15     72.57 o
  -1   3  15     1315.74     1220.19    142.69 o
   0   3  15     1781.51     1701.80    166.56 o
   1   3  15       21.46       63.05     81.74 o
   2   3  15     1148.25     1323.26    155.25 o
   3   3  15      905.14      865.82    129.64 o
   4   3  15      288.26      352.57    103.74 o
   5   3  15      135.47       45.48    147.10 o
   6   3  15       38.79       87.94    110.54 o
   7   3  15      633.83     1076.81    279.47 o
   8   3  15       52.37      297.78    239.66 o
  -9   4  15      262.23      248.35    184.35 o
  -8   4  15        0.77      204.86    125.33 o
  -7   4  15      310.17      444.71    143.14 o
  -6   4  15      209.25      135.35    148.63 o
  -5   4  15       15.36      167.63    109.33 o
  -4   4  15       40.23       21.41     90.34 o
  -3   4  15       19.03       66.54     95.84 o
  -2   4  15      407.99      424.90    104.04 o
  -1   4  15      367.88      292.83     92.20 o
   0   4  15      179.97      118.80    106.58 o
   1   4  15      333.20      157.51     85.09 o
   2   4  15       17.30       50.85     82.23 o
   3   4  15       95.86      236.57    114.40 o
   4   4  15       10.71      -70.63    144.54 o
   5   4  15       46.72      249.62    121.71 o
   6   4  15      132.54      340.99    265.01 o
   7   4  15      107.62      155.21    112.35 o
   8   4  15       31.38       65.35    116.13 o
  -8   5  15     2506.80     2184.71    256.09 o
  -7   5  15     2338.70     2148.32    532.70 o
  -6   5  15      174.27      336.74    127.24 o
  -5   5  15     3389.51     3372.57    303.28 o
  -4   5  15     2378.78     2521.01    265.36 o
  -3   5  15     2310.43     2307.96    196.15 o
  -2   5  15        8.47      -61.61     61.61 o
  -1   5  15     4951.51     4998.78    248.38 o
   0   5  15     3194.44     2729.20    263.41 o
   1   5  15       52.22      -41.38     93.48 o
   2   5  15     1128.82     1330.22    211.24 o
   3   5  15     1537.09     1504.51    267.31 o
   4   5  15     1348.37     1086.09    183.08 o
   5   5  15      538.26      684.03    203.43 o
   6   5  15      417.68      444.05    152.24 o
   7   5  15     1272.92     1954.27    251.82 o
   8   5  15      129.35      106.70    117.72 o
  -8   6  15        0.03       36.65    242.99 o
  -7   6  15      452.65      922.55    186.66 o
  -6   6  15      250.18      469.61    179.10 o
  -5   6  15       13.60      -48.00     90.86 o
  -4   6  15      121.33      173.26    137.37 o
  -3   6  15        3.94       38.61    148.33 o
  -2   6  15      262.12      317.96    119.97 o
  -1   6  15      191.89      174.28    117.02 o
   0   6  15      279.32      354.22    128.38 o
   1   6  15      908.29     1091.73    188.49 o
   2   6  15      338.94      667.78    160.74 o
   3   6  15      697.55     1031.00    188.13 o
   4   6  15       22.99      168.71    236.97 o
   5   6  15      210.63      259.00    123.34 o
   6   6  15       62.85      422.57    224.94 o
   7   6  15       36.39       13.07    114.69 o
  -7   7  15      297.99      250.41    197.92 o
  -6   7  15        0.21      -79.32     91.65 o
  -5   7  15      372.87      526.69    141.81 o
  -4   7  15      438.13      603.80    321.72 o
  -3   7  15      420.23      246.73    118.50 o
  -2   7  15       85.10      155.92    235.56 o
  -1   7  15     1184.47      994.83    195.94 o
   0   7  15      109.65      155.10    112.01 o
   1   7  15       13.63        7.21    104.05 o
   2   7  15      148.86      -48.38    102.04 o
   3   7  15      849.53     1013.02    187.25 o
   4   7  15     1962.10     1964.64    517.59 o
   5   7  15        3.47      325.77    126.05 o
   6   7  15      293.21      343.59    192.29 o
  -5   8  15        1.66      444.75    195.87 o
  -4   8  15       96.32      243.62    115.53 o
  -3   8  15       45.89       30.58    133.53 o
  -2   8  15      200.43      157.02    116.63 o
  -1   8  15      306.19       38.19    288.69 o
   0   8  15        0.30      -55.06    104.81 o
   1   8  15      505.80      370.52    147.62 o
   2   8  15     1128.85      999.22    516.70 o
   3   8  15       14.69      192.21    176.03 o
   4   8  15       46.38       28.60    139.03 o
   5   8  15       43.95      203.81    173.09 o
  -3   9  15      280.24       60.43    146.97 o
  -2   9  15       79.46      -97.98     97.98 o
  -1   9  15     1238.17     1598.84    239.62 o
   0   9  15      445.38      407.75    159.52 o
   1   9  15        6.08       46.56    112.78 o
   2   9  15       62.51      103.12    100.08 o
  -9   0  16     1891.76     1772.09    322.87 o
  -8   0  16     2996.86     3253.56    423.24 o
  -7   0  16       37.62       30.47    179.49 o
  -6   0  16     2058.59     1539.60    305.46 o
  -5   0  16      863.03      758.92    240.68 o
  -4   0  16     7014.23     6365.27    471.12 o
  -3   0  16     1912.36     1546.51    296.24 o
  -2   0  16     7358.95     8507.34    540.25 o
  -1   0  16    10526.33    10502.19    589.67 o
   0   0  16     2231.73     2922.49    367.17 o
   1   0  16      427.68      355.90    177.70 o
   2   0  16      927.27     1037.49    247.34 o
   3   0  16     1784.14     1539.34    306.49 o
   4   0  16     2142.07     2050.92    355.39 o
   5   0  16        2.78      -81.17    145.18 o
   6   0  16     1770.15     1354.73    332.86 o
   7   0  16      763.58      327.74    238.12 o
   8   0  16        1.29     -145.18    155.42 o
  -9   1  16       32.42      567.14    209.96 o
  -8   1  16        1.28      243.24    169.50 o
  -7   1  16      105.34      237.25     98.60 o
  -6   1  16       66.04        8.88    136.34 o
  -5   1  16       23.56       25.32     74.93 o
  -4   1  16       83.51      102.07     75.67 o
  -3   1  16       96.41      -19.23     71.47 o
  -2   1  16      122.43      221.34    108.27 o
  -1   1  16      283.75      165.66    101.01 o
   0   1  16        3.52        6.58    169.50 o
   1   1  16      317.38      467.64    133.83 o
   2   1  16      400.16      267.51    167.20 o
   3   1  16       50.55      -64.83     93.76 o
   4   1  16      717.20      931.02    183.46 o
   5   1  16       12.20     -100.65    105.07 o
   6   1  16      535.13      445.16    166.84 o
   7   1  16       48.98      -57.55    143.48 o
   8   1  16       76.60      222.14    183.71 o
  -9   2  16     1900.92     2649.29    414.54 o
  -8   2  16     1148.92     1672.09    236.54 o
  -7   2  16       15.41      -30.91     72.52 o
  -6   2  16       44.18       -0.03    106.77 o
  -5   2  16      417.58      459.75    112.15 o
  -4   2  16      184.66      231.14     84.46 o
  -3   2  16      131.23      159.87    107.57 o
  -2   2  16     1151.21     1314.80    224.44 o
  -1   2  16     1256.26     1270.47    151.21 o
   0   2  16       38.46      -59.52     88.80 o
   1   2  16       18.65      156.04     84.39 o
   2   2  16      308.36      204.51    117.20 o
   3   2  16      198.07      141.21    159.90 o
   4   2  16     1419.06     1356.03    215.03 o
   5   2  16       23.59      118.78    126.71 o
   6   2  16      506.40      817.82    263.47 o
   7   2  16       99.30       15.36    171.29 o
   8   2  16       18.92      110.36    196.90 o
  -9   3  16        3.15       81.44    165.40 o
  -8   3  16       38.25      272.41    122.24 o
  -7   3  16        6.64      -51.33     78.23 o
  -6   3  16       15.14       94.05    156.32 o
  -5   3  16       31.67      152.81    204.96 o
  -4   3  16      175.19      210.69     86.47 o
  -3   3  16      301.95      176.28     92.69 o
  -2   3  16       50.80      152.69    104.02 o
  -1   3  16       95.98      189.93    101.22 o
   0   3  16      758.79      962.46    131.72 o
   1   3  16       37.25       -0.16     73.20 o
   2   3  16        4.71        6.28    116.57 o
   3   3  16       41.18       46.67     81.40 o
   4   3  16       19.51      161.49    193.06 o
   5   3  16      190.67      203.30    214.05 o
   6   3  16       56.78     -123.93    187.68 o
   7   3  16       31.98       64.01    201.25 o
   8   3  16        0.54      139.29    215.59 o
  -8   4  16      617.39      559.24    189.22 o
  -7   4  16      319.38      447.39    127.12 o
  -6   4  16      547.03      718.65    163.11 o
  -5   4  16      652.70      717.06    161.31 o
  -4   4  16      792.90      847.63    131.95 o
  -3   4  16        2.48      101.29     83.61 o
  -2   4  16     1081.79      903.02    223.22 o
  -1   4  16     1269.69     1372.55    204.92 o
   0   4  16       63.11      -20.13     70.09 o
   1   4  16       70.90      132.49     80.67 o
   2   4  16      122.04       10.16    139.29 o
   3   4  16      747.66      826.69    170.41 o
   4   4  16      564.97      458.52    145.67 o
   5   4  16        1.66      106.97    168.48 o
   6   4  16     1233.93     1662.59    235.01 o
   7   4  16       34.13       30.47    114.81 o
  -8   5  16      509.02      590.60    164.47 o
  -7   5  16      224.92      225.00    184.48 o
  -6   5  16      234.23      426.26    134.92 o
  -5   5  16       52.52      111.25    124.59 o
  -4   5  16      229.08      249.60     93.39 o
  -3   5  16      217.36      246.79    123.61 o
  -2   5  16     1033.01     1187.09    275.03 o
  -1   5  16       30.24       14.61     70.38 o
   0   5  16      355.39      426.38    146.33 o
   1   5  16        1.22       80.17    129.43 o
   2   5  16        2.90      -88.88    145.05 o
   3   5  16      221.14        9.19     96.72 o
   4   5  16       79.43      251.60    140.82 o
   5   5  16      330.99      271.65    179.49 o
   6   5  16       84.70      284.28    123.04 o
   7   5  16       51.00       39.26    118.55 o
  -7   6  16      254.60       66.93    125.63 o
  -6   6  16      108.47      216.01    119.13 o
  -5   6  16     1131.25     1423.85    215.88 o
  -4   6  16       78.18      229.63     97.94 o
  -3   6  16      272.49      279.18    115.40 o
  -2   6  16      201.10      123.90    111.80 o
  -1   6  16      629.60      686.86    161.98 o
   0   6  16      146.15       90.26    109.76 o
   1   6  16       62.32      122.68    115.15 o
   2   6  16      527.59      592.00    159.57 o
   3   6  16      875.89      809.93    171.24 o
   4   6  16      193.89      266.84    128.90 o
   5   6  16       15.94      -41.20     92.97 o
   6   6  16      693.17     1015.46    195.04 o
  -6   7  16       76.62       51.77    212.90 o
  -5   7  16        3.58      -14.22    101.08 o
  -4   7  16       98.16       11.23    145.05 o
  -3   7  16      256.49      106.44    267.82 o
  -2   7  16      319.89      366.36    141.34 o
  -1   7  16      145.12      340.31    128.19 o
   0   7  16      427.45      679.16    159.23 o
   1   7  16       12.50      -38.79     94.12 o
   2   7  16      155.82      238.41    205.48 o
   3   7  16      455.59      256.30    129.94 o
   4   7  16      248.83      163.01    129.64 o
   5   7  16      977.62     1081.81    213.34 o
  -4   8  16      321.98      314.64    133.14 o
  -3   8  16       72.79      -89.37    199.84 o
  -2   8  16      916.98      869.04    171.47 o
  -1   8  16      155.19      440.83    222.63 o
   0   8  16      649.16      397.70    156.03 o
   1   8  16        1.94       48.16    108.48 o
   2   8  16      616.14      576.04    171.46 o
   3   8  16       66.37     -107.04    294.84 o
  -8   1  17      110.26      458.88    144.07 o
  -7   1  17       16.13      -53.78    228.78 o
  -6   1  17      420.34      580.85    155.98 o
  -5   1  17       83.41      197.34    108.86 o
  -4   1  17        1.86       73.70    105.48 o
  -3   1  17      148.55      228.61    125.81 o
  -2   1  17      297.61      374.70    129.38 o
  -1   1  17      205.60      373.05    131.60 o
   0   1  17        7.81      -54.52     88.73 o
   1   1  17        5.25       11.84    100.68 o
   2   1  17       75.90      -40.43    107.43 o
   3   1  17      593.84      656.80    200.48 o
   4   1  17        2.95      154.84    131.58 o
   5   1  17     1169.85      966.45    256.04 o
   6   1  17      466.69      467.37    163.06 o
   7   1  17      661.75      584.43    194.17 o
  -8   2  17       24.77      186.78    118.55 o
  -7   2  17      151.76      141.63    110.30 o
  -6   2  17        0.21       -3.71     88.56 o
  -5   2  17      154.53      117.04     94.02 o
  -4   2  17        0.11       42.97     76.72 o
  -3   2  17       14.94      -22.11     70.94 o
  -2   2  17        5.89        8.12     76.82 o
  -1   2  17       76.83     -136.34    136.34 o
   0   2  17      300.96      380.66    135.45 o
   1   2  17       70.37       43.22    149.40 o
   2   2  17       80.68      -46.71    107.10 o
   3   2  17        8.39     -127.90    175.90 o
   4   2  17      612.72      611.00    304.18 o
   5   2  17       30.00      -96.58    114.32 o
   6   2  17        9.32      179.49    207.65 o
   7   2  17       81.77        6.91    161.82 o
  -8   3  17      166.04      429.46    350.78 o
  -7   3  17       20.16        2.15    164.38 o
  -6   3  17       11.97       93.00    161.18 o
  -5   3  17      283.62      359.15    102.04 o
  -4   3  17       38.52      199.76    123.12 o
  -3   3  17      447.11      628.31    146.66 o
  -2   3  17      835.84      738.52    124.34 o
  -1   3  17      346.44      306.70     98.25 o
   0   3  17       30.50       27.95     80.70 o
   1   3  17      205.24      150.29     92.56 o
   2   3  17       10.52       -5.13     82.90 o
   3   3  17        5.04      -61.29    108.64 o
   4   3  17      138.15     -164.12    164.12 o
   5   3  17      273.71      596.07    246.32 o
   6   3  17      101.44      -40.46    195.11 o
   7   3  17       15.95       -7.94    179.23 o
  -7   4  17        0.23       -6.65     95.76 o
  -6   4  17      128.31      168.69    114.32 o
  -5   4  17       81.50      152.93     86.21 o
  -4   4  17       11.34        8.23     79.98 o
  -3   4  17      162.30       24.45     78.82 o
  -2   4  17        2.02       39.15    157.16 o
  -1   4  17        0.51      -67.16     73.43 o
   0   4  17       24.09      138.59     82.61 o
   1   4  17        3.76       62.55     73.05 o
   2   4  17       99.62      135.47    281.27 o
   3   4  17       88.53       -9.81    114.84 o
   4   4  17       38.11       80.57    120.34 o
   5   4  17       40.01     -147.23    201.25 o
   6   4  17       32.96      185.63    230.95 o
  -7   5  17       74.26      220.65    130.99 o
  -6   5  17      783.01     1093.68    275.25 o
  -5   5  17     1382.80     1234.53    161.98 o
  -4   5  17       29.73      100.40     84.64 o
  -3   5  17     1309.37     1449.73    170.44 o
  -2   5  17     2023.97     1498.01    190.61 o
  -1   5  17      961.27      944.18    181.51 o
   0   5  17      218.54      180.83    115.43 o
   1   5  17      505.11      780.24    167.09 o
   2   5  17      947.96      978.36    184.22 o
   3   5  17      541.05      674.44    154.62 o
   4   5  17        0.73      -87.72     87.72 o
   5   5  17      734.48      879.98    177.05 o
   6   5  17      528.30      585.89    341.05 o
  -6   6  17        3.48       -7.30    151.71 o
  -5   6  17      107.14      299.73     92.17 o
  -4   6  17       87.47       72.54     88.15 o
  -3   6  17       98.19      422.98    134.48 o
  -2   6  17       34.26      102.74    103.53 o
  -1   6  17       41.49      120.85    109.38 o
   0   6  17      252.06      459.17    127.69 o
   1   6  17      121.07      181.08    134.30 o
   2   6  17      147.98      158.84    116.77 o
   3   6  17      279.80       96.21     99.31 o
   4   6  17       15.81      476.56    147.21 o
   5   6  17       27.05      -21.28    143.13 o
  -4   7  17       38.17      134.70    121.11 o
  -3   7  17      320.99      405.22    334.14 o
  -2   7  17      142.87      285.74    134.07 o
  -1   7  17      535.17      514.77    155.72 o
   0   7  17      239.05      362.80    145.46 o
   1   7  17      766.30     1133.37    340.03 o
   2   7  17      721.60     1017.11    206.12 o
   3   7  17       13.84      138.26    122.60 o
  -1   8  17       78.74      388.33    154.27 o
   0   8  17       28.74      -30.92    103.54 o
  -7   0  18        9.67      260.65    146.20 o
  -6   0  18     1655.20     1603.61    340.03 o
  -5   0  18      863.87     1150.92    270.13 o
  -4   0  18     3443.04     3111.71    433.74 o
  -3   0  18     3995.29     3910.31    468.31 o
  -2   0  18      133.45        7.94    141.08 o
  -1   0  18      550.11      532.57    227.88 o
   0   0  18       52.84      -89.62    132.89 o
   1   0  18     1755.21     1610.78    327.23 o
   2   0  18      673.62      586.09    215.33 o
   3   0  18      196.61     -127.51    127.51 o
   4   0  18      895.73     1112.77    294.71 o
   5   0  18     1171.96      922.79    277.81 o
   6   0  18      320.42      410.95    234.28 o
  -7   1  18       12.85      114.79    182.18 o
  -6   1  18       19.20      215.23    109.62 o
  -5   1  18      312.01      265.90    122.49 o
  -4   1  18      146.88      175.74    118.48 o
  -3   1  18      197.33      254.09    129.81 o
  -2   1  18      156.24      112.87    118.70 o
  -1   1  18        3.45      131.66    118.55 o
   0   1  18       20.71     -103.16    129.17 o
   1   1  18        2.82      103.74    114.48 o
   2   1  18       17.22      126.90    222.50 o
   3   1  18       64.82       59.05    125.94 o
   4   1  18      175.86       95.22    132.70 o
   5   1  18       16.07       92.40    132.66 o
   6   1  18       18.79       16.12    133.84 o
  -7   2  18      101.48      145.66     86.57 o
  -6   2  18      532.53      704.97    125.77 o
  -5   2  18       71.40       90.23     89.20 o
  -4   2  18      343.95      255.69    172.19 o
  -3   2  18       40.47      161.74    156.06 o
  -2   2  18      137.24      262.81    128.74 o
  -1   2  18      203.90      115.04    119.54 o
   0   2  18        3.85       96.53    187.17 o
   1   2  18      428.25      410.56    149.12 o
   2   2  18      185.20       48.83    114.28 o
   3   2  18      171.33      -15.32    119.35 o
   4   2  18      335.09      573.73    167.81 o
   5   2  18      912.77      809.20    198.31 o
   6   2  18        4.07      340.54    233.00 o
  -7   3  18       16.15      -22.02    102.85 o
  -6   3  18       34.91       63.52     73.32 o
  -5   3  18        0.50      181.04    113.58 o
  -4   3  18        0.31      151.84     90.89 o
  -3   3  18        3.04       32.14     97.07 o
  -2   3  18        5.91      102.68    127.16 o
  -1   3  18      220.99      322.33    116.09 o
   0   3  18       34.27      164.99    110.24 o
   1   3  18       10.91      114.96    142.49 o
   2   3  18       43.04       34.18    111.52 o
   3   3  18      404.70      320.31    222.25 o
   4   3  18        2.28       -2.30    194.85 o
   5   3  18       61.17       26.12    177.44 o
   6   3  18       29.33       39.43    189.47 o
  -6   4  18      422.40      419.75    109.41 o
  -5   4  18        7.75        7.39    139.90 o
  -4   4  18      236.92      384.95    114.10 o
  -3   4  18      635.55      839.27    137.93 o
  -2   4  18      162.35      268.85    102.33 o
  -1   4  18      208.64      144.57     86.92 o
   0   4  18      113.72      233.86     91.53 o
   1   4  18      562.50      735.82    155.51 o
   2   4  18        2.92       -7.18    112.58 o
   3   4  18       18.06     -133.66    164.38 o
   4   4  18      365.62      162.08    215.85 o
   5   4  18      325.30      242.99    224.04 o
  -5   5  18      348.89      632.60    215.11 o
  -4   5  18      217.43      501.98    121.11 o
  -3   5  18      565.49      335.34    111.03 o
  -2   5  18       55.10       -8.45     78.21 o
  -1   5  18      220.36      144.57    200.35 o
   0   5  18       44.92      168.33    118.43 o
   1   5  18      173.90       59.05    104.26 o
   2   5  18       17.36      -92.96     92.96 o
   3   5  18      122.26      102.46    117.70 o
   4   5  18       20.17      124.67    105.39 o
  -4   6  18        2.13      -56.33    100.02 o
  -3   6  18      105.50      104.91    117.68 o
  -2   6  18      521.91     1370.25    215.81 o
  -1   6  18      237.05      364.58    136.85 o
   0   6  18      511.72      544.26    164.20 o
   1   6  18      354.32      135.69    452.82 o
   2   6  18       24.73      -42.37    107.18 o
   3   6  18      139.21      328.45    143.83 o
  -1   7  18      295.08      285.87    346.68 o
   0   7  18       33.57      -77.84    118.93 o
  -6   1  19      343.18      306.31    126.32 o
  -5   1  19      137.10      266.17    125.39 o
  -4   1  19      930.24      998.69    197.06 o
  -3   1  19      166.95      232.65    157.98 o
  -2   1  19        8.13      -22.67    130.33 o
  -1   1  19       59.93      -94.85     94.85 o
   0   1  19      524.64      390.92    226.34 o
   1   1  19      218.63      312.76    143.62 o
   2   1  19      132.72      127.24    114.52 o
   3   1  19      652.02      574.66    176.80 o
   4   1  19      537.83      401.88    158.08 o
   5   1  19       15.46      -16.60    115.23 o
  -6   2  19      263.14      256.67    208.29 o
  -5   2  19        0.17        7.58    127.77 o
  -4   2  19      136.66      227.21    117.01 o
  -3   2  19       68.21        3.42     91.72 o
  -2   2  19      172.66      154.30    128.65 o
  -1   2  19       82.86       62.52    122.93 o
   0   2  19        2.24      110.05    110.75 o
   1   2  19        5.15      -87.81    188.32 o
   2   2  19      125.00     -100.08    100.08 o
   3   2  19       87.51       53.88    136.72 o
   4   2  19        2.78       88.41    133.47 o
   5   2  19        2.72     -100.88    135.45 o
  -5   3  19      225.39      406.19    132.93 o
  -4   3  19      251.62      339.33    135.37 o
  -3   3  19       11.60      -29.46     73.68 o
  -2   3  19        4.05      141.10    158.36 o
  -1   3  19       18.49      142.50    112.49 o
   0   3  19      447.53      352.78    139.58 o
   1   3  19       45.37      124.31    115.47 o
   2   3  19        1.25      -46.17    110.79 o
   3   3  19      291.32      356.67    226.60 o
   4   3  19      492.54      374.34    212.52 o
  -5   4  19       80.31      176.93    139.47 o
  -4   4  19       19.32      -28.16    130.66 o
  -3   4  19        2.82       12.11     75.07 o
  -2   4  19       10.09      220.87    146.73 o
  -1   4  19        4.74      199.83     89.38 o
   0   4  19      102.76      297.01    191.01 o
   1   4  19        3.19      -16.39    150.81 o
   2   4  19      104.92      264.75    203.04 o
   3   4  19       22.46       -6.15    175.13 o
  -3   5  19      377.07      213.48    181.19 o
  -2   5  19      394.82      272.37    263.47 o
  -1   5  19      251.85      361.31    217.77 o
   0   5  19     1570.61     1366.70    216.14 o
   1   5  19      601.80      763.94    370.24 o
   2   5  19       37.89       13.51    100.09 o
  -5   0  20      665.45      658.29    220.45 o
  -4   0  20       29.40     -147.99    147.99 o
  -3   0  20      420.11      625.52    241.96 o
  -2   0  20       44.19       60.43    175.90 o
  -1   0  20     3637.59     4127.44    503.38 o
   0   0  20     3858.89     3305.54    451.15 o
   1   0  20       23.60      212.01    189.73 o
   2   0  20      775.22     1028.79    298.04 o
   3   0  20      784.34      503.64    228.39 o
  -5   1  20       12.10       40.91    235.43 o
  -4   1  20       26.52      109.73    109.04 o
  -3   1  20        0.73       82.04    111.76 o
  -2   1  20      731.94      519.24    175.13 o
  -1   1  20      341.07      265.44    129.63 o
   0   1  20      152.86      472.23    204.32 o
   1   1  20      311.16      217.29    137.57 o
   2   1  20       80.88       83.29    239.02 o
   3   1  20       57.71     -113.32    113.32 o
  -4   2  20      295.96      239.24    180.38 o
  -3   2  20       56.55       23.23    107.65 o
  -2   2  20        5.72      -30.08    106.04 o
  -1   2  20      976.36     1161.34    208.37 o
   0   2  20      597.00      694.56    165.24 o
   1   2  20        5.19      -99.94     99.94 o
   2   2  20      186.16      232.76    130.71 o
   3   2  20      365.51      394.78    159.29 o
  -3   3  20       19.67      137.87    111.75 o
  -2   3  20        0.45       96.79    119.03 o
  -1   3  20       73.25      -60.14    103.91 o
   0   3  20        2.82      241.53    123.14 o
   1   3  20      187.87      242.73    133.09 o
   2   3  20        4.51       85.26    166.17 o
  -2   4  20       29.85      141.00    177.57 o
  -1   4  20      830.73     1198.78    200.61 o
   0   4  20      614.41      839.83    265.77 o
   1   4  20        6.21      -60.68    184.10 o
  -1   1  21     1450.53     1163.19    372.16 o
   0   1  21       51.25      260.10    133.78 o
 
